# Supplementary material for: Homoeologous non-reciprocal translocation explains a major QTL for seed lignin content in oilseed rape (Brassica napus L.)
Source: Theor Appl Genet. 2023 Jul 13;136(8):172. doi: 10.1007/s00122-023-04407-w (PMC10345078; doi:10.1007/s00122-023-04407-w)
Supplement: Supplementary file 5 — Supplementary file5 (XLSX 2311 kb) [file 122_2023_4407_MOESM5_ESM.xlsx]

## Sheet: Supp Tab. 8
Homoeologous non-reciprocal translocation explains a major QTL for seed lignin content in oilseed rape (Brassica napus L.)
Hanna Marie Schilbert1,2,†, Karin Holzenkamp3,†, Prisca Viehöver1, Daniela Holtgräwe1, Christian Möllers3
1 Genetics and Genomics of Plants, CeBiTec and Faculty of Biology, Bielefeld University, Bielefeld, Germany
2 Graduate School DILS, Bielefeld Institute for Bioinformatics Infrastructure (BIBI), Faculty of Technology, Bielefeld University, Germany
3 Department of Crop Sciences, Division of Crop Plant Genetics, Georg-August-University, Göttingen, Germany
† These authors contributed equally to this work.
Corresponding author: Hanna Marie Schilbert, hschilbe@cebitec.uni-bielefeld.de
Theoretical and Applied Genetics
Supplementary Table 8: Extract of the major QTL region of the Illumina 60k SNP data of the SGDH14 x Express 617 DH population of Behnke et al. (2018). The marker name, the chromosome and the physical position are given according to Clarke et al. (2016). The lignin content of each DH line, if available, is indicated above. The yellow indicated marker names were those close to the confidence interv…
			Lignin content (%) defatted meal							12.4	10.59	12.51	11.09	7.65	6.24	8.07	7.07	10.11	11.26	8.21	7.02	11.52	7.13	11.47	10.25	10.39	7.99	7.57	7.12	7.81	12.04	10.31	7.45	8.93	12.26	12.23	10.68	10.73	11.57	11.66	7.39	7.68	8.23	6.89	11.92	11.31	6.95	6.25	7.09
marker	DH12x_chr	DH12x_pos	Express 617	SGDH14	Gaoyou	Sollux	Adriana	SGEDH13	Zheyou 50	001	002	004	006	007	011	013	014	015	016	017	019	020	021	022	023	024	025	026	027	029	030	031	032	033	034	035	036	037	038	039	040	041	042	043	044	045	046	047	048
Bn-scaff_21369_1-p406725	C05	43177706	C	T	T	C	C	T	C	C	C	T	C	T	T	T	T	C	C	T	T	T	T	C	C	T	T	T	C	T	C	C	T	C	C	C	C	C	C	C	T	T	T	T	C	C	T	T	T
Bn-scaff_21369_1-p204692	C05	43379026	G	C	C	G	G	C	G	G	C	G	G	G	G	C	G	C	G	C	G	C	G	G	G	G	G	G	C	G	G	C	C	G	G	C	G	G	G	G	failed	G	G	G	G	C	failed	G	G
Bn-scaff_21369_1-p190637	C05	43392984	T	C	T	C	C	C	T	T	T	failed	T	T	C	C	T	T	T	T	T	C	T	T	T	T	C	T	C	T	T	C	C	C	C	T	T	C	C	C	C	T	T	T	C	T	C	T	T
Bn-scaff_21369_1-p105340	C05	43473103	G	R	failed	G	G	failed	G	G	R	G	G	G	G	failed	G	failed	G	R	G	R	G	G	G	G	G	G	failed	G	G	G	G	G	G	failed	G	G	G	G	A	G	G	failed	G	failed	failed	failed	G
Bn-scaff_21369_1-p91227	C05	43486391	G	A	A	G	G	A	G	G	A	failed	G	G	G	A	G	A	G	A	G	A	G	G	G	G	G	G	A	G	G	A	A	G	G	A	G	G	G	G	A	G	G	G	G	A	G	G	G
Bn-scaff_17441_1-p269557	C05	44147397	T	W	W	A	A	W	A	T	T	T	T	A	A	W	A	T	T	W	A	T	A	T	T	T	A	A	W	A	T	T	W	T	T	T	T	T	T	T	T	A	A	T	T	T	T	T	A
Bn-scaff_17441_1-p388434	C05	44269414	G	A	A	G	G	A	G	G	A	R	G	G	G	A	G	A	G	A	G	A	G	G	G	G	G	G	A	G	G	A	A	G	A	A	G	G	G	G	A	A	G	A	G	A	R	A	G
Bn-scaff_17441_1-p388678	C05	44269658	A	G	G	A	A	G	A	A	G	G	A	A	A	G	A	G	A	G	A	G	A	A	A	failed	A	A	G	A	A	G	G	A	G	G	A	A	A	A	G	G	A	A	A	G	A	A	failed
Bn-scaff_17441_1-p900689	C05	44796085	C	failed	failed	failed	T	failed	failed	C	C	C	C	failed	failed	failed	failed	C	C	failed	failed	C	failed	C	C	C	failed	failed	failed	failed	C	C	failed	C	C	C	C	C	C	C	failed	failed	failed	failed	C	C	failed	failed	failed
Bn-scaff_17441_1-p950045	C05	44858437	G	A	A	A	G	A	A	G	G	G	G	A	A	A	A	G	G	A	A	G	A	G	G	G	A	A	A	A	G	G	A	G	G	G	G	G	G	G	A	A	A	A	G	G	A	A	A
Bn-scaff_17441_1-p958342	C05	44871455	C	failed	failed	failed	C	failed	failed	C	C	C	C	failed	failed	failed	failed	C	C	failed	failed	C	failed	C	C	C	failed	failed	failed	failed	C	C	failed	C	C	C	C	C	C	C	failed	failed	failed	failed	C	C	failed	failed	failed
Bn-scaff_17441_1-p958418	C05	44871531	G	A	A	A	G	A	A	G	G	G	G	A	A	A	A	G	G	A	A	G	A	G	G	G	A	A	A	A	G	G	A	G	G	G	G	G	G	G	A	A	A	A	G	G	A	A	A
Bn-scaff_17441_1-p968792	C05	44879797	C	failed	failed	failed	C	failed	failed	C	C	C	C	failed	failed	failed	failed	C	C	failed	failed	C	failed	C	C	C	failed	failed	failed	failed	C	C	failed	C	C	C	C	C	C	C	failed	failed	failed	failed	C	C	failed	failed	failed
Bn-scaff_17441_1-p974195	C05	44884264	G	failed	failed	failed	G	failed	failed	G	G	G	G	failed	failed	failed	failed	G	G	failed	failed	G	failed	G	G	G	failed	failed	failed	failed	G	G	failed	G	G	G	G	G	G	G	failed	failed	failed	failed	G	G	failed	failed	failed
Bn-scaff_17441_1-p974705	C05	44884773	A	failed	failed	failed	A	failed	failed	A	A	A	A	failed	failed	failed	failed	A	A	failed	failed	A	failed	A	A	A	failed	failed	failed	failed	A	A	failed	A	A	A	A	A	A	A	failed	failed	failed	failed	A	A	failed	failed	failed
Bn-scaff_17441_1-p974871	C05	44884939	G	failed	failed	failed	G	failed	failed	G	G	G	G	failed	failed	failed	failed	G	G	failed	failed	G	failed	G	G	G	failed	failed	failed	failed	G	G	failed	G	G	G	G	G	G	G	failed	failed	failed	failed	G	G	failed	failed	failed
Bn-scaff_17441_1-p977042	C05	44887111	A	failed	failed	failed	A	failed	failed	A	A	A	A	failed	failed	failed	failed	A	A	failed	failed	A	failed	A	A	A	failed	failed	failed	failed	A	A	failed	A	A	A	A	A	A	A	failed	failed	failed	failed	A	A	failed	failed	failed
Bn-scaff_17441_1-p982295	C05	44892454	C	failed	failed	failed	C	failed	failed	C	C	C	C	failed	failed	failed	failed	C	C	failed	failed	C	failed	C	C	C	failed	failed	failed	failed	C	C	failed	C	C	C	C	C	C	C	failed	failed	failed	failed	C	C	failed	failed	failed
Bn-scaff_17441_1-p983240	C05	44893399	G	failed	failed	failed	G	failed	failed	G	G	G	G	failed	failed	failed	failed	G	G	failed	failed	G	failed	G	G	G	failed	failed	failed	failed	G	G	failed	G	G	G	G	G	G	G	failed	failed	failed	failed	G	G	failed	failed	failed
Bn-scaff_17441_1-p986906	C05	44897065	G	failed	failed	failed	G	failed	failed	G	G	G	G	failed	failed	failed	failed	G	G	failed	failed	G	failed	G	G	G	failed	failed	failed	failed	G	G	failed	G	G	G	G	G	G	G	failed	failed	failed	failed	G	G	failed	failed	failed
Bn-scaff_17441_1-p986974	C05	44897133	T	failed	failed	failed	T	failed	failed	T	T	T	T	failed	failed	failed	failed	T	T	failed	failed	T	failed	T	T	T	failed	failed	failed	failed	T	T	failed	T	T	T	T	T	T	T	failed	failed	failed	failed	T	T	failed	failed	failed
Bn-scaff_17441_1-p987771	C05	44898205	A	failed	failed	failed	A	failed	failed	A	A	A	A	failed	failed	failed	failed	A	A	failed	failed	A	failed	A	A	A	failed	failed	failed	failed	A	A	failed	A	A	A	A	A	A	A	failed	failed	failed	failed	A	A	failed	failed	failed
Bn-scaff_17441_1-p988646	C05	44899082	G	failed	failed	failed	G	failed	failed	G	G	G	G	failed	failed	failed	failed	G	G	failed	failed	G	failed	G	G	G	failed	failed	failed	failed	G	G	failed	G	G	G	G	G	G	G	failed	failed	failed	failed	G	G	failed	failed	failed
Bn-scaff_17441_1-p994703	C05	44906054	C	failed	failed	failed	C	failed	failed	C	C	C	C	failed	failed	failed	failed	C	C	failed	failed	C	failed	C	C	C	failed	failed	failed	failed	C	C	failed	C	C	C	C	C	C	C	failed	failed	failed	failed	C	C	failed	failed	failed
Bn-scaff_17441_1-p996046	C05	44907424	A	failed	failed	failed	A	failed	failed	A	A	A	A	failed	failed	failed	failed	A	A	failed	failed	A	failed	A	A	A	failed	failed	failed	failed	A	A	failed	A	A	A	A	A	A	A	failed	failed	failed	failed	A	A	failed	failed	failed
Bn-scaff_17441_1-p997233	C05	44908611	A	failed	failed	failed	A	failed	failed	A	A	A	A	failed	failed	failed	failed	A	A	failed	failed	A	failed	A	A	A	failed	failed	failed	failed	A	A	failed	A	A	A	A	A	A	A	failed	failed	failed	failed	A	A	failed	failed	failed
Bn-scaff_17441_1-p997536	C05	44908918	C	failed	failed	failed	C	failed	failed	C	C	C	C	failed	failed	failed	failed	C	C	failed	failed	C	failed	C	C	C	failed	failed	failed	failed	C	C	failed	C	C	C	C	C	C	C	failed	failed	C	failed	C	C	failed	M	failed
Bn-scaff_17441_1-p1011280	C05	44924682	C	failed	failed	failed	C	failed	failed	C	C	C	C	failed	failed	failed	failed	C	C	failed	failed	C	failed	C	C	C	failed	failed	failed	failed	C	C	failed	C	C	C	C	C	C	C	failed	failed	failed	failed	C	C	failed	failed	failed
Bn-scaff_17441_1-p1011524	C05	44924926	A	failed	failed	failed	A	failed	failed	A	A	A	A	failed	failed	failed	failed	A	A	failed	failed	A	failed	A	A	A	failed	failed	failed	failed	A	A	failed	A	A	A	A	A	A	A	failed	failed	failed	failed	A	A	failed	failed	failed
Bn-scaff_17441_1-p1018193	C05	44930767	T	failed	failed	failed	T	failed	failed	T	T	T	T	failed	failed	failed	failed	T	T	failed	failed	T	failed	T	T	T	failed	failed	failed	failed	T	T	failed	T	T	T	T	T	T	T	failed	failed	failed	failed	T	T	failed	failed	failed
Bn-scaff_17441_1-p1018839	C05	44931413	T	failed	failed	failed	T	failed	failed	T	T	T	T	failed	failed	failed	failed	T	T	failed	failed	T	failed	T	T	T	failed	failed	failed	failed	T	T	failed	T	T	T	T	T	T	T	failed	failed	failed	failed	T	T	failed	failed	failed
Bn-scaff_17441_1-p1018944	C05	44931518	G	failed	failed	failed	G	failed	failed	G	G	G	G	failed	failed	failed	failed	G	G	failed	failed	G	failed	G	G	G	failed	failed	failed	failed	G	G	failed	G	G	G	G	G	G	G	failed	failed	failed	failed	G	G	failed	failed	failed
Bn-scaff_17441_1-p1026005	C05	44936430	T	failed	failed	failed	T	failed	failed	T	T	T	T	failed	failed	failed	failed	T	T	failed	failed	T	failed	T	T	T	failed	failed	failed	failed	T	T	failed	T	T	T	T	T	T	T	failed	failed	failed	failed	T	T	failed	failed	failed
Bn-scaff_17441_3-p28950	C05	45153698	A	G	G	A	A	G	G	A	R	A	A	G	G	G	G	A	A	G	G	R	G	A	failed	failed	G	G	G	G	A	A	G	A	A	A	A	A	A	A	G	G	G	G	A	A	G	G	G
Bn-scaff_17441_3-p31296	C05	45156044	A	G	G	A	A	G	G	A	A	A	A	G	G	G	G	A	A	G	G	A	G	A	A	A	G	G	G	G	A	A	G	A	A	A	A	A	A	A	failed	G	G	failed	A	A	failed	failed	G
Bn-scaff_17441_3-p37334	C05	45162082	C	T	T	C	C	T	T	C	C	C	C	T	T	T	T	C	C	T	T	C	T	C	C	C	T	T	T	T	C	C	T	C	C	C	C	C	C	C	failed	T	T	failed	C	C	failed	failed	T
Bn-scaff_29028_1-p9948	C05	45574314	T	C	C	T	C	C	C	T	T	T	T	C	C	C	C	T	T	C	C	T	C	T	T	T	C	C	C	C	T	T	C	T	T	T	T	T	T	T	T	C	C	T	T	T	T	T	C
[truncated: 98 more columns]

## Sheet: Supp Tab. 9
Supplementary Table 9: Physical positions of the 60K Illumina SNP markers in the Express 617 genome sequence. Most likely and second most likely physical position of the 60K Illumina SNP markers in the Express 617 genome sequence are listed.
60K Illumina SNP	Chromosom	Position	60K Illumina SNP2	Chromosom3	Position4
Bn-A01-p10000230	chrA01	9705948	Bn-A01-p10000230	R94	1258031
Bn-A01-p1000115	chrA01	1055209
Bn-A01-p1001022	chrA01	1056109	Bn-A01-p1001022	chrC01	1365015
Bn-A01-p10013185	chrA01	9729386	Bn-A01-p10013185	chrC01	16136111
Bn-A01-p10026020	chrA01	9735795	Bn-A01-p10026020	chrC01	16143790
Bn-A01-p10027328	chrA01	9737092
Bn-A01-p10031169	chrA01	9742399	Bn-A01-p10031169	chrC01	16157742
Bn-A01-p10036602	chrA01	9745050	Bn-A01-p10036602	chrC01	16229952
Bn-A01-p100441	chrA01	120206
Bn-A01-p10059043	chrC08	33056401	Bn-A01-p10059043	chrC09	25074380
Bn-A01-p100693	chrA01	120458
Bn-A01-p10069493	chrA01	9774193
Bn-A01-p10071456	chrA01	9776238
Bn-A01-p10071903	chrA01	9776684
Bn-A01-p101021	chrA01	120788
Bn-A01-p10105499	chrA01	9808083	Bn-A01-p10105499	chrC01	16332068
Bn-A01-p101094	chrA01	120861
Bn-A01-p1012990	chrA01	1069426	Bn-A01-p1012990	chrC01	1374957
Bn-A01-p10137010	chrA01	9843930	Bn-A01-p10137010	chrC01	16382445
Bn-A01-p101451	chrA01	121218
Bn-A01-p10166739	R175_chrAC01	408775	Bn-A01-p10166739	chrA02	14956095
Bn-A01-p10181972	chrA01	9896295
Bn-A01-p101879	chrA01	121648
Bn-A01-p101943	chrA01	121712
Bn-A01-p102158	chrA01	121931
Bn-A01-p102187	chrA01	121971
Bn-A01-p102249	chrA01	122027
Bn-A01-p10231780	chrA01	9935543
Bn-A01-p10234366	chrA01	9937259	Bn-A01-p10234366	chrC01	16488027
Bn-A01-p10238825	chrA01	9941717	Bn-A01-p10238825	chrC01	16492461
Bn-A01-p10242217	chrA01	9945907
Bn-A01-p10242298	chrA01	9945990
Bn-A01-p10246312	chrC01	16510385	Bn-A01-p10246312	chrA01	9947677
Bn-A01-p10249225	chrA01	9950637	Bn-A01-p10249225	chrC01	16513675
Bn-A01-p10250255	chrA01	9951445	Bn-A01-p10250255	chrC01	16514474
Bn-A01-p10251052	chrA01	9952192	Bn-A01-p10251052	chrC01	16515225
Bn-A01-p10257919	chrA01	9958145	Bn-A01-p10257919	chrC01	16521637
Bn-A01-p1026631	chrA01	1083337	Bn-A01-p1026631	chrC01	1401804
Bn-A01-p10268662	chrA01	9972331	Bn-A01-p10268662	chrC01	16544865
Bn-A01-p10278752	chrA01	10006093	Bn-A01-p10278752	chrC01	16562287
Bn-A01-p10285074	chrA01	10015447	Bn-A01-p10285074	chrC01	16568923
Bn-A01-p1029558	chrA01	1086253	Bn-A01-p1029558	chrC01	1404647
Bn-A01-p1029668	chrA01	1086363	Bn-A01-p1029668	chrC01	1404870
Bn-A01-p10297732	chrA01	10022750
Bn-A01-p10299187	chrA01	10024191	Bn-A01-p10299187	chrC01	16576238
Bn-A01-p10339934	chrA01	10088439	Bn-A01-p10339934	chrC01	16642774
Bn-A01-p10340159	chrA01	10088665	Bn-A01-p10340159	chrC01	16642999
Bn-A01-p10340283	chrA01	10088788	Bn-A01-p10340283	chrC01	16643122
Bn-A01-p10340829	chrC01	16643669	Bn-A01-p10340829	chrA01	10089335
Bn-A01-p10343401	chrA01	10098883
Bn-A01-p10344498	chrA01	10099980
Bn-A01-p10345430	chrA01	10100913
Bn-A01-p10346546	chrA01	10102036	Bn-A01-p10346546	chrC01	16673456
Bn-A01-p10354645	chrA01	10105935	Bn-A01-p10354645	chrC01	16677364
Bn-A01-p10392909	chrA01	10134988	Bn-A01-p10392909	chrC01	16715340
Bn-A01-p10398937	chrA01	10141595	Bn-A01-p10398937	R211051	34527
Bn-A01-p10399077	chrC01	16724340	Bn-A01-p10399077	chrA01	10141742
Bn-A01-p10406165	chrA01	10148845	Bn-A01-p10406165	chrC01	16731476
Bn-A01-p10410665	chrA01	10154669	Bn-A01-p10410665	chrC01	16735946
Bn-A01-p1041106	chrA01	1098858
Bn-A01-p10415035	chrA01	10204777	Bn-A01-p10415035	chrA01	10200292
Bn-A01-p1041947	chrA01	1099707
Bn-A01-p1042302	chrA01	1100066
Bn-A01-p10426647	chrA01	10232191	Bn-A01-p10426647	chrC01	16767328
Bn-A01-p10426714	chrA01	10232258	Bn-A01-p10426714	chrC01	16767379
Bn-A01-p10427300	chrA01	10232838	Bn-A01-p10427300	chrC01	16767957
Bn-A01-p10457944	R211392_chrAC01	375329
Bn-A01-p1045881	chrA01	1103881
Bn-A01-p10460009	R211392_chrAC01	373265
Bn-A01-p10493092	R211392_chrAC01	340244
Bn-A01-p10499882	R211392_chrAC01	326945
Bn-A01-p10513529	chrA07	5936669	Bn-A01-p10513529	chrC07	767611
Bn-A01-p10518110	chrA07	5948556
Bn-A01-p10523194	chrA07	5953878
Bn-A01-p10523264	chrA07	5953948
Bn-A01-p10523833	chrA07	5954517
Bn-A01-p10525172	chrA07	5955851	Bn-A01-p10525172	chrC07	750949
Bn-A01-p10525357	chrA07	5956034	Bn-A01-p10525357	chrC07	735458
Bn-A01-p10525805	chrA07	5956486	Bn-A01-p10525805	chrC07	735027
Bn-A01-p10526054	chrA07	5956735
Bn-A01-p10526561	chrA07	5957232	Bn-A01-p10526561	chrC07	731016
Bn-A01-p10543102	chrA07	5966344	Bn-A01-p10543102	chrC07	724546
Bn-A01-p10550486	chrA07	5973769	Bn-A01-p10550486	chrC07	708097
Bn-A01-p10553960	chrA07	5977252
Bn-A01-p10559083	chrA07	5982362	Bn-A01-p10559083	chrC07	694984
Bn-A01-p1056386	chrA01	1116121
Bn-A01-p10577392	R211392_chrAC01	312739
Bn-A01-p10590357	R211392_chrAC01	298414
Bn-A01-p10611800	R211392_chrAC01	280126	Bn-A01-p10611800	chrA02	5421091
Bn-A01-p10622188	R211392_chrAC01	269770
Bn-A01-p1062520	chrA01	1123267	Bn-A01-p1062520	chrC01	1446025
Bn-A01-p1062580	chrA01	1123328	Bn-A01-p1062580	chrC01	1446041
Bn-A01-p10636637	R211392_chrAC01	260627
Bn-A01-p10636994	R211392_chrAC01	260272
Bn-A01-p10638747	R211392_chrAC01	258531
Bn-A01-p10639421	R211392_chrAC01	257858
Bn-A01-p10640093	R211392_chrAC01	257187	Bn-A01-p10640093	R211392_chrAC01	256965
Bn-A01-p10640881	R211392_chrAC01	256224
Bn-A01-p10641656	R211392_chrAC01	255447
Bn-A01-p1067371	chrA01	1128286	Bn-A01-p1067371	chrC04	5228094
Bn-A01-p1069269	chrA01	1130123	Bn-A01-p1069269	chrC01	1452125
Bn-A01-p10693617	R211392_chrAC01	201781	Bn-A01-p10693617	chrA08	9998766
Bn-A01-p10693623	R211392_chrAC01	201775	Bn-A01-p10693623	chrA08	9998756
Bn-A01-p10720611	R211392_chrAC01	176617	Bn-A01-p10720611	chrC01	1204848
Bn-A01-p1073387	chrA01	1134249	Bn-A01-p1073387	chrC01	1455866
Bn-A01-p10740084	R211392_chrAC01	157303	Bn-A01-p10740084	chrC01	14842291
Bn-A01-p10752946	R211392_chrAC01	144117
Bn-A01-p10786043	chrC08	42162105	Bn-A01-p10786043	chrC01	16124727
Bn-A01-p108136	chrA01	136381	Bn-A01-p108136	chrC01	152257
Bn-A01-p108225	chrA01	136468	Bn-A01-p108225	chrC01	152347
Bn-A01-p10835605	R21445_chrAC01	29055	Bn-A01-p10835605	R211392_chrAC01	58988
Bn-A01-p10838493	R21445_chrAC01	32418	Bn-A01-p10838493	R211392_chrAC01	55988
Bn-A01-p10853026	chrA01	10365242	Bn-A01-p10853026	R21445_chrAC01	45658
Bn-A01-p10859527	R21445_chrAC01	52157	Bn-A01-p10859527	chrA01	10353659
Bn-A01-p10876307	chrA07	440368	Bn-A01-p10876307	chrA09	9691368
Bn-A01-p10889788	R21445_chrAC01	82561	Bn-A01-p10889788	chrA01	10323140
Bn-A01-p1089109	chrA01	1155176	Bn-A01-p1089109	chrC01	1473418
Bn-A01-p10916044	R211392_chrAC01	23654
Bn-A01-p1091610	chrA01	1157677	Bn-A01-p1091610	chrC01	1476108
Bn-A01-p10926129	chrA01	10378526	Bn-A01-p10926129	R211130_chrAC01	36914
Bn-A01-p10933947	chrA01	10384621	Bn-A01-p10933947	R211130_chrAC01	48692
Bn-A01-p10934377	chrA01	10385051	Bn-A01-p10934377	R211130_chrAC01	49112
Bn-A01-p10938883	chrA01	10389555
Bn-A01-p10939144	chrA01	10389814
Bn-A01-p10945930	chrA01	10392745	Bn-A01-p10945930	R211130_chrAC01	62529
Bn-A01-p1095733	chrA01	1162181
Bn-A01-p10960623	chrA01	10400649	Bn-A01-p10960623	R211130_chrAC01	92823
Bn-A01-p10963536	chrA01	10421095
Bn-A01-p10977308	chrA01	10424792	Bn-A01-p10977308	R211130_chrAC01	114814
Bn-A01-p10991782	chrA01	10439868	Bn-A01-p10991782	R211130_chrAC01	135877
Bn-A01-p11006031	chrA01	10469524	Bn-A01-p11006031	R211130_chrAC01	157582
Bn-A01-p11011196	chrA01	10474699	Bn-A01-p11011196	R211130_chrAC01	163725
Bn-A01-p1103637	chrA01	1166705	Bn-A01-p1103637	chrC01	1484773
Bn-A01-p1104187	chrA01	1167234	Bn-A01-p1104187	chrC01	1485314
Bn-A01-p11052248	chrA01	10510052
Bn-A01-p11054015	chrA01	10518098	Bn-A01-p11054015	chrC07	30157148
Bn-A01-p11077292	chrA01	10525018	Bn-A01-p11077292	R211130_chrAC01	298900
Bn-A01-p11077627	chrA01	10525321
Bn-A01-p11078406	chrA01	10525798	Bn-A01-p11078406	chrA02	25583984
Bn-A01-p11091663	chrA01	10528960	Bn-A01-p11091663	R211130_chrAC01	303843
Bn-A01-p11091816	chrA01	10529113	Bn-A01-p11091816	R211130_chrAC01	303995
Bn-A01-p11108443	R211130_chrAC01	327527	Bn-A01-p11108443	chrA01	10544932
Bn-A01-p11119985	chrA01	10550140	Bn-A01-p11119985	R211130_chrAC01	332672
Bn-A01-p11120400	chrA01	10550558	Bn-A01-p11120400	R211130_chrAC01	333088
Bn-A01-p11120493	chrA01	10550609	Bn-A01-p11120493	R211130_chrAC01	333138
Bn-A01-p11137395	R211130_chrAC01	346560	Bn-A01-p11137395	chrA01	10562771
Bn-A01-p11142752	R211130_chrAC01	364834	Bn-A01-p11142752	chrA01	10564486
Bn-A01-p11163785	R211130_chrAC01	380010	Bn-A01-p11163785	chrA01	10579308
Bn-A01-p11163980	R211130_chrAC01	380205	Bn-A01-p11163980	chrA01	10579503
Bn-A01-p11171953	chrA01	10586612	Bn-A01-p11171953	R211130_chrAC01	388057
Bn-A01-p11174997	chrA01	10589656	Bn-A01-p11174997	R211130_chrAC01	391128
Bn-A01-p1119894	chrA01	1183903	Bn-A01-p1119894	chrC01	1506196
Bn-A01-p11206467	chrA01	10621892	Bn-A01-p11206467	R211130_chrAC01	412406
Bn-A01-p11233207	chrA01	10646674	Bn-A01-p11233207	R211130_chrAC01	444607
Bn-A01-p11234159	R211130_chrAC01	445582	Bn-A01-p11234159	chrA01	10647649
Bn-A01-p11238778	chrA05	18323170	Bn-A01-p11238778	R67_chrAC05	1747458
Bn-A01-p11249993	chrA01	10661534	Bn-A01-p11249993	R211130_chrAC01	460066
Bn-A01-p11253272	R211130_chrAC01	464735	Bn-A01-p11253272	chrA01	10666202
Bn-A01-p1125565	chrA01	1189509
Bn-A01-p1126874	chrA01	1190571	Bn-A01-p1126874	chrC01	1513359
Bn-A01-p11273927	chrA01	10688192	Bn-A01-p11273927	R211130_chrAC01	494664
Bn-A01-p11284636	chrA01	10710328	Bn-A01-p11284636	R211130_chrAC01	518936
Bn-A01-p11302783	chrA01	10735310	Bn-A01-p11302783	R211130_chrAC01	547116
Bn-A01-p11306490	chrA01	10739014	Bn-A01-p11306490	R211130_chrAC01	550823
Bn-A01-p11309186	R211130_chrAC01	553519	Bn-A01-p11309186	chrA01	10741710
Bn-A01-p11324370	R211130_chrAC01	562819	Bn-A01-p11324370	chrA01	10753006
Bn-A01-p1132885	chrA01	1196563
Bn-A01-p11330661	R211130_chrAC01	569110	Bn-A01-p11330661	chrA01	10759303
Bn-A01-p1133447	chrA01	1197125
Bn-A01-p11336370	chrA01	10764902	Bn-A01-p11336370	R211130_chrAC01	574704
Bn-A01-p11347791	chrA01	10771808	Bn-A01-p11347791	R211130_chrAC01	581668
Bn-A01-p11355643	chrA01	10779743	Bn-A01-p11355643	R211130_chrAC01	591273
Bn-A01-p11407167	chrA01	10836617	Bn-A01-p11407167	chrA06	8924341
Bn-A01-p11434769	chrA01	10869221
Bn-A01-p11441851	chrA01	10876246
Bn-A01-p11444689	chrA01	10879046
Bn-A01-p1145674	chrA01	1219041
Bn-A01-p11459295	chrA01	10893921
Bn-A01-p11462315	chrA01	10897079	Bn-A01-p11462315	chrC07	9656313
Bn-A01-p11464113	chrA01	10898876	Bn-A01-p11464113	chrC07	7786558
Bn-A01-p11469596	chrA01	10904375
Bn-A01-p11469992	chrA01	10904767
Bn-A01-p11471489	chrA01	10906276
Bn-A01-p11479565	chrA01	10913774
Bn-A01-p11480814	chrA01	10918556	Bn-A01-p11480814	chrC08	20584966
Bn-A01-p11483435	chrA01	10921230
Bn-A01-p1148760	chrA01	1222382	Bn-A01-p1148760	chrC01	1545239
Bn-A01-p11492050	chrA01	10940476
Bn-A01-p1149351	chrA01	1222973	Bn-A01-p1149351	chrC01	1545801
Bn-A01-p1149415	chrA01	1223037	Bn-A01-p1149415	chrC01	1545808
Bn-A01-p1149698	chrA01	1223320	Bn-A01-p1149698	chrC01	1546144
Bn-A01-p1150857	chrA01	1224479
Bn-A01-p1151961	chrA01	1225587
Bn-A01-p1152123	chrA01	1225775	Bn-A01-p1152123	chrC01	1548890
Bn-A01-p1152359	chrA01	1225986	Bn-A01-p1152359	chrC01	1549106
Bn-A01-p1152369	chrA01	1225996	Bn-A01-p1152369	chrC01	1549145
Bn-A01-p11543126	chrA01	15738196	Bn-A01-p11543126	chrA01	11024694
Bn-A01-p11543191	chrA01	15738094	Bn-A01-p11543191	chrA01	11024796
Bn-A01-p11559064	chrA01	15717455	Bn-A01-p11559064	chrA01	11041507
Bn-A01-p11560385	chrA01	15716134	Bn-A01-p11560385	chrA01	11042828
Bn-A01-p1156081	chrA01	1229701	Bn-A01-p1156081	chrC01	1552847
Bn-A01-p1156979	chrA01	1230596
Bn-A01-p11583519	chrA01	15691844	Bn-A01-p11583519	chrA01	11074239
Bn-A01-p1158564	chrA01	1232218	Bn-A01-p1158564	chrC01	1555591
Bn-A01-p11613721	chrA03	30459454	Bn-A01-p11613721	chrA07	7963641
Bn-A01-p11639506	chrA04	5051446
Bn-A01-p11639917	chrA04	5051035
Bn-A01-p11641669	chrA04	5049283
Bn-A01-p11642664	chrA04	5048292	Bn-A01-p11642664	chrC04	33122738
Bn-A01-p11642677	chrA04	5048280	Bn-A01-p11642677	chrC04	33122746
Bn-A01-p11642772	chrA04	5048183	Bn-A01-p11642772	chrC04	32970001
Bn-A01-p11642789	chrA04	5048167	Bn-A01-p11642789	chrC04	32969990
Bn-A01-p11652789	chrA04	5038040	Bn-A01-p11652789	chrC04	33133019
Bn-A01-p11652989	chrA04	5037840	Bn-A01-p11652989	chrC04	33133168
Bn-A01-p11653461	chrA04	5037368	Bn-A01-p11653461	chrC04	33133597
Bn-A01-p11653646	chrA04	5037183	Bn-A01-p11653646	chrC04	33133794
Bn-A01-p11702957	chrA01	15648314
Bn-A01-p1170567	chrA01	1239608	Bn-A01-p1170567	chrC01	1565570
Bn-A01-p11727190	chrC01	16854677
Bn-A01-p11741112	chrA08	493100	Bn-A01-p11741112	chrA01	15600024
Bn-A01-p11744233	chrA01	15597202	Bn-A01-p11744233	chrC01	16884652
Bn-A01-p1175428	chrA01	1244470	Bn-A01-p1175428	chrC01	1570562
Bn-A01-p11807124	chrA01	15517013
Bn-A01-p11808121	chrA01	15515900
Bn-A01-p11817698	chrA01	15506359
Bn-A01-p11818901	chrA01	15505155
Bn-A01-p1182207	chrA01	1250927
Bn-A01-p11825880	chrA01	15500644	Bn-A01-p11825880	chrC01	17026875
Bn-A01-p11830957	chrA01	15495501	Bn-A01-p11830957	chrC01	17032492
Bn-A01-p1187868	chrA01	1256582
Bn-A01-p1188004	chrA01	1256718
Bn-A01-p1188928	chrA01	1257356	Bn-A01-p1188928	chrC01	1601287
Bn-A01-p1190844	chrA01	1259248	Bn-A01-p1190844	chrC01	1603138
Bn-A01-p1192928	chrA01	1261313	Bn-A01-p1192928	chrC01	1605559
Bn-A01-p11933	chrA01	14218
Bn-A01-p11938379	chrA01	15364976
Bn-A01-p11939834	chrA01	15363518
Bn-A01-p1194009	chrA01	1262390	Bn-A01-p1194009	chrC01	1606530
Bn-A01-p11947255	chrA01	15355065	Bn-A01-p11947255	chrC01	17300810
Bn-A01-p11947445	chrA01	15354875	Bn-A01-p11947445	chrA01	15362403
Bn-A01-p11951605	chrA01	15346031	Bn-A01-p11951605	chrC01	17310381
Bn-A01-p11954334	chrA01	15343303	Bn-A01-p11954334	chrC03	52142803
Bn-A01-p11955645	chrA01	15341992
Bn-A01-p11965733	chrA01	15329332
Bn-A01-p11991521	chrA05	9220460
Bn-A01-p11992281	chrA05	9219769	Bn-A01-p11992281	chrC06	18046873
Bn-A01-p11993589	chrA05	9218460	Bn-A01-p11993589	chrC06	18047461
Bn-A01-p11996408	chrA05	9217154
Bn-A01-p11996672	chrA05	9216889
Bn-A01-p120225	chrA01	148465	Bn-A01-p120225	chrC01	163269
Bn-A01-p12066369	chrC01	17365363	Bn-A01-p12066369	chrA01	15284365
Bn-A01-p12076738	chrA01	15274313
Bn-A01-p12076943	chrA01	15274108
Bn-A01-p12077110	chrA01	15273942
Bn-A01-p12081177	chrA01	15252644	Bn-A01-p12081177	chrC01	17386810
Bn-A01-p1208515	chrA01	1276707	Bn-A01-p1208515	chrC01	1619471
Bn-A01-p12097737	chrA01	15236584	Bn-A01-p12097737	chrC01	17407195
Bn-A01-p12098080	chrA01	15236240
Bn-A01-p12136794	chrA01	23536817	Bn-A01-p12136794	chrA02	22734867
Bn-A01-p12136908	chrA01	23536931	Bn-A01-p12136908	chrA02	22734753
Bn-A01-p12138089	chrA01	15188074	Bn-A01-p12138089	chrC01	17469771
Bn-A01-p12145148	chrA01	15167761	Bn-A01-p12145148	chrC01	17515767
Bn-A01-p12158810	chrA01	15154117	Bn-A01-p12158810	chrC01	17545665
Bn-A01-p12178646	chrA01	15129165	Bn-A01-p12178646	chrC01	17558129
Bn-A01-p12179784	chrA01	15128029
Bn-A01-p12192020	chrA01	15118484	Bn-A01-p12192020	chrC09	488611
Bn-A01-p12206449	chrA01	15113440
Bn-A01-p1220904	chrA01	1289412	Bn-A01-p1220904	chrC01	1634601
Bn-A01-p12221698	chrA01	15110711	Bn-A01-p12221698	R877450_chrC07	2049443
Bn-A01-p12222100	chrA01	15110314
Bn-A01-p12222728	chrA01	15109644
Bn-A01-p12222806	chrA01	15109566
Bn-A01-p12224872	chrA01	15107515	Bn-A01-p12224872	chrC01	17583118
Bn-A01-p12233209	chrA01	15100067	Bn-A01-p12233209	chrC01	17601781
Bn-A01-p12237534	chrA01	15095766	Bn-A01-p12237534	chrC01	17606070
Bn-A01-p12257699	chrA01	15070814	Bn-A01-p12257699	chrC01	17652566
Bn-A01-p12262504	chrA01	15066133	Bn-A01-p12262504	chrC01	17660272
Bn-A01-p1226475	chrA01	1294981	Bn-A01-p1226475	chrC01	1640147
Bn-A01-p1227000	chrA01	1295506	Bn-A01-p1227000	chrC01	1640584
Bn-A01-p1227023	chrA01	1295529
Bn-A01-p12302708	chrA01	15028224
Bn-A01-p12302861	chrA01	15028075
Bn-A01-p12305025	chrA01	15026616
Bn-A01-p12305828	chrA01	15025814
Bn-A01-p12306195	chrA01	15025446
Bn-A01-p12308897	chrA01	15023729
Bn-A01-p12309767	chrA01	15022869
Bn-A01-p12314813	chrA01	15017294
Bn-A01-p1232064	chrA01	1300930	Bn-A01-p1232064	chrC01	1646226
Bn-A01-p12350104	chrA01	14980266
Bn-A01-p12352518	chrA01	14977856
Bn-A01-p1235334	chrA01	1304243	Bn-A01-p1235334	chrC01	1652145
Bn-A01-p1236927	chrA01	1310601
Bn-A01-p12380936	chrA01	14943872	Bn-A01-p12380936	chrC01	17926023
Bn-A01-p12387882	chrA01	14931184
Bn-A01-p12391243	chrA01	14928020	Bn-A01-p12391243	chrC01	17968675
Bn-A01-p12399796	chrA01	14908305
Bn-A01-p12400477	chrA01	14907625	Bn-A01-p12400477	chrC01	17987918
Bn-A01-p12427149	chrA01	14880857	Bn-A01-p12427149	chrC01	18022143
Bn-A01-p12454306	chrA01	14853301
Bn-A01-p12456089	chrA01	14848885
Bn-A01-p1247899	chrA01	1319627	Bn-A01-p1247899	chrC01	1661742
Bn-A01-p1248141	chrA01	1319853	Bn-A01-p1248141	chrC01	1661954
Bn-A01-p12484368	chrA01	14824060
Bn-A01-p1249847	chrA01	1321605
Bn-A01-p1250595	chrA01	1322372
Bn-A01-p12510328	chrA01	14788802	Bn-A01-p12510328	chrC01	18133635
Bn-A01-p12510566	chrA01	14788565	Bn-A01-p12510566	chrC01	18133874
Bn-A01-p12516944	chrA01	14825080
Bn-A01-p12522369	chrA01	14773279
Bn-A01-p1252553	chrA01	1324342	Bn-A01-p1252553	chrC01	1667971
Bn-A01-p12532174	chrA01	14771661
Bn-A01-p12533991	chrA01	14769847
Bn-A01-p12535269	chrA01	14768372	Bn-A01-p12535269	chrC01	18160097
Bn-A01-p12535612	chrA01	14768027
Bn-A01-p12539082	chrA01	14763892
Bn-A01-p12539479	chrA01	14763497
Bn-A01-p12539655	chrA01	14763318	Bn-A01-p12539655	chrC01	18180633
Bn-A01-p12539953	chrA01	14762718	Bn-A01-p12539953	chrA01	14763027
Bn-A01-p12540117	chrA01	14762554
Bn-A01-p12543678	chrA01	14758650
Bn-A01-p12544054	chrA01	14758267
Bn-A01-p12549961	chrA02	11055329	Bn-A01-p12549961	chrA03	8756193
Bn-A01-p12550092	chrA02	11055437	Bn-A01-p12550092	chrA03	8756301
Bn-A01-p12560952	chrA01	14745437	Bn-A01-p12560952	chrC01	18192801
Bn-A01-p12577268	chrA01	14736360
Bn-A01-p12580778	chrA01	14723033	Bn-A01-p12580778	chrC01	18236353
Bn-A01-p12591168	chrA01	14698956
Bn-A01-p12591259	chrA01	14698866
Bn-A01-p12593173	chrA01	14696973	Bn-A01-p12593173	chrC01	18265787
Bn-A01-p12593802	chrC01	18266415	Bn-A01-p12593802	chrA01	14696347
Bn-A01-p1261017	chrA01	1332649
Bn-A01-p12618357	chrA01	14608122	Bn-A01-p12618357	chrC01	18334890
Bn-A01-p12622123	chrA01	14604124
Bn-A01-p12625892	chrA01	14600237	Bn-A01-p12625892	chrC01	18346793
Bn-A01-p12653338	chrA01	14571607	Bn-A01-p12653338	chrC01	18399008
Bn-A01-p1266247	chrA01	1341141
Bn-A01-p12665045	chrA01	14558722	Bn-A01-p12665045	chrC01	18412888
Bn-A01-p12665250	chrA01	14558517	Bn-A01-p12665250	chrC01	18413077
Bn-A01-p12672899	chrA01	14548172	Bn-A01-p12672899	chrC01	18421135
Bn-A01-p12734805	chrA01	14486466
Bn-A01-p1275284	chrA01	1345529	Bn-A01-p1275284	chrC01	1734991
Bn-A01-p1276486	chrA01	1346742
Bn-A01-p1276504	chrA01	1346760
Bn-A01-p12774270	chrA01	14434618	Bn-A01-p12774270	chrC01	18670009
Bn-A01-p12791769	chrA09	15459174
Bn-A01-p1281520	chrA01	1357506	Bn-A01-p1281520	chrC01	1743182
Bn-A01-p12823550	chrA01	14407317	Bn-A01-p12823550	chrC01	18725460
Bn-A01-p12926196	chrA01	14279298	Bn-A01-p12926196	chrC01	18931253
Bn-A01-p1296503	chrA01	1372350	Bn-A01-p1296503	chrC01	1777489
Bn-A01-p1314194	chrA01	1388394	Bn-A01-p1314194	chrC01	1796813
Bn-A01-p1314440	chrA01	1388640	Bn-A01-p1314440	chrC01	1797066
Bn-A01-p1320368	chrA01	1394588	Bn-A01-p1320368	chrC01	1804079
Bn-A01-p13239976	chrA01	11366853
Bn-A01-p1324586	chrA01	1398693	Bn-A01-p1324586	chrC01	1808394
Bn-A01-p13622238	chrA07	62138
Bn-A01-p13709801	chrA01	11837249	Bn-A01-p13709801	chrC01	25449620
Bn-A01-p1372430	chrA01	1449138
Bn-A01-p1373104	chrA01	1449812
Bn-A01-p1373239	chrA01	1449947
Bn-A01-p1373827	chrA01	1450538
Bn-A01-p1373838	chrA01	1450551
Bn-A01-p1373965	chrA01	1450680
Bn-A01-p1376589	chrA01	1453355	Bn-A01-p1376589	chrC01	1882091
Bn-A01-p13775817	chrA01	11896105	Bn-A01-p13775817	chrC01	25042693
Bn-A01-p137814	chrA01	165481
Bn-A01-p137869	chrA01	165520
Bn-A01-p13791417	chrA02	8635833	Bn-A01-p13791417	chrA02	8634514
Bn-A01-p13825941	chrC09	43464596
Bn-A01-p13827513	chrC09	43466187	Bn-A01-p13827513	R158_chrAC04	1184383
Bn-A01-p13827661	chrC09	43466316	Bn-A01-p13827661	R158_chrAC04	1184520
Bn-A01-p13828017	chrC09	43466693	Bn-A01-p13828017	R175_chrAC01	412039
Bn-A01-p13828314	chrC09	43466990
Bn-A01-p1384609	chrA01	1460873
Bn-A01-p1385993	chrA01	1462316	Bn-A01-p1385993	chrC01	1889633
Bn-A01-p1387174	chrA01	1463494	Bn-A01-p1387174	chrC01	1891622
Bn-A01-p138731	chrA01	166380	Bn-A01-p138731	chrC01	182991
Bn-A01-p1387769	chrA01	1464079
Bn-A01-p13893020	chrA01	12030663	Bn-A01-p13893020	chrC01	21809540
Bn-A01-p14001039	chrA01	12179396	Bn-A01-p14001039	chrC01	21691540
Bn-A01-p14022855	chrA01	12224692	Bn-A01-p14022855	chrC01	21529509
Bn-A01-p14046733	chrA01	12249088	Bn-A01-p14046733	chrC01	21474287
Bn-A01-p14057073	chrA01	12265687	Bn-A01-p14057073	chrA07	6002466
Bn-A01-p14071179	chrA01	12272011
Bn-A01-p14071237	chrA01	12272069
Bn-A01-p14074100	chrA01	12274903
Bn-A01-p14074268	chrA01	12275093
Bn-A01-p14074391	chrA01	12275217
Bn-A01-p14076641	chrA01	12277469
Bn-A01-p14079006	chrA01	12279879
Bn-A01-p14084579	chrA01	12286312	Bn-A01-p14084579	chrC01	21384827
Bn-A01-p14090315	chrA01	12309447	Bn-A01-p14090315	chrC06	34164059
Bn-A01-p14091629	chrA01	12310764	Bn-A01-p14091629	R3_chrC09	2685557
Bn-A01-p1409723	chrA01	1482932	Bn-A01-p1409723	chrC01	1909649
Bn-A01-p14102222	chrA01	12321506
Bn-A01-p14104219	chrA01	12323451	Bn-A01-p14104219	chrC02	26475645
Bn-A01-p14104241	chrA01	12323473	Bn-A01-p14104241	chrC02	26475621
Bn-A01-p14105205	chrA01	12324437	Bn-A01-p14105205	R211501	63671
Bn-A01-p14106230	chrA06	10950495	Bn-A01-p14106230	chrA07	8784465
Bn-A01-p14106856	chrA01	12326088	Bn-A01-p14106856	R25	86947
Bn-A01-p14128129	chrA01	12351269	Bn-A01-p14128129	chrC01	21232583
Bn-A01-p14134232	chrA01	12354541	Bn-A01-p14134232	chrC01	21229103
Bn-A01-p14138072	chrA01	12356900
Bn-A01-p1414695	chrA01	1489316	Bn-A01-p1414695	chrC01	1914542
Bn-A01-p14148071	chrA01	12367363	Bn-A01-p14148071	chrC01	21210520
Bn-A01-p14167866	chrA01	12381468	Bn-A01-p14167866	chrA08	6098496
Bn-A01-p14168802	chrA01	12384310
Bn-A01-p14169412	chrA01	12384918
Bn-A01-p14181463	chrA01	12389143	Bn-A01-p14181463	chrC01	21067225
Bn-A01-p14181651	chrA01	12389332	Bn-A01-p14181651	chrC01	21067403
Bn-A01-p14181829	chrA01	12389513
Bn-A01-p14191393	chrA01	12412136	Bn-A01-p14191393	chrC01	21113841
Bn-A01-p14196258	chrA01	12415665	Bn-A01-p14196258	chrC01	21095230
Bn-A01-p14197545	chrA01	12416994	Bn-A01-p14197545	chrC01	21093883
Bn-A01-p14200714	chrA01	12420809
Bn-A01-p14200787	chrA01	12420883	Bn-A01-p14200787	chrC01	25583588
Bn-A01-p14201581	chrA01	12421677	Bn-A01-p14201581	R16_chrAC05	1430033
Bn-A01-p14210994	chrA01	12432441	Bn-A01-p14210994	R67_chrAC05	424801
Bn-A01-p14223709	chrA01	12438814	Bn-A01-p14223709	chrC01	20990899
Bn-A01-p1422384	chrA01	1496510	Bn-A01-p1422384	chrC01	1929697
Bn-A01-p1423163	chrA01	1497251	Bn-A01-p1423163	chrC01	1930418
Bn-A01-p14232473	chrA01	12443642	Bn-A01-p14232473	chrC03	21327421
Bn-A01-p14238948	chrA01	12486652	Bn-A01-p14238948	R94	3701037
Bn-A01-p14241215	chrA01	12493487	Bn-A01-p14241215	chrC01	20910666
Bn-A01-p14247718	chrA01	12499003	Bn-A01-p14247718	chrC06	33826183
Bn-A01-p14255218	chrA01	12522015	Bn-A01-p14255218	R94	464128
Bn-A01-p14256104	chrA01	12522933	Bn-A01-p14256104	chrC01	20817288
Bn-A01-p14328823	chrA01	12944881	Bn-A01-p14328823	chrC01	22137893
Bn-A01-p14339825	chrA01	12933879	Bn-A01-p14339825	chrC01	23036127
Bn-A01-p14383421	chrA01	12884368	Bn-A01-p14383421	chrC01	35672805
Bn-A01-p1439621	chrA01	1513600	Bn-A01-p1439621	chrC01	1949319
Bn-A01-p1440009	chrA01	1513987	Bn-A01-p1440009	chrC01	1949704
Bn-A01-p14402434	chrC04	4750148	Bn-A01-p14402434	chrC05	31202402
Bn-A01-p14415386	chrA01	12851693	Bn-A01-p14415386	chrC01	22862028
Bn-A01-p14419363	chrA01	12847629
Bn-A01-p1443389	chrA01	1517385	Bn-A01-p1443389	chrC01	1953138
Bn-A01-p1448811	chrA01	1522816	Bn-A01-p1448811	chrC01	1959313
Bn-A01-p1449865	chrA01	1523871	Bn-A01-p1449865	chrC01	1960453
Bn-A01-p1453156	chrA01	1526381
Bn-A01-p1453560	chrA01	1526784
Bn-A01-p1456256	chrA01	1529630	Bn-A01-p1456256	chrC01	1974702
Bn-A01-p145676	chrA01	174401
Bn-A01-p1459651	chrA01	1533158	Bn-A01-p1459651	chrC01	1978344
Bn-A01-p146471	chrA01	175187	Bn-A01-p146471	chrC01	191112
Bn-A01-p14661055	chrA01	12626782	Bn-A01-p14661055	chrC01	22350875
Bn-A01-p14661148	chrA01	12626689	Bn-A01-p14661148	chrC01	22350782
Bn-A01-p14666643	chrA01	12621571	Bn-A01-p14666643	chrC01	22345694
Bn-A01-p14687636	chrA01	12591558	Bn-A01-p14687636	chrC01	22318688
Bn-A01-p14691563	chrA01	12587629	Bn-A01-p14691563	chrC01	22314791
Bn-A01-p146963	chrA01	175679	Bn-A01-p146963	chrC01	191651
Bn-A01-p14704844	chrA01	12951972	Bn-A01-p14704844	chrC01	22275759
Bn-A01-p14711035	chrA01	12956891	Bn-A01-p14711035	chrC02	39871075
Bn-A01-p14723306	chrA01	12975932	Bn-A01-p14723306	chrC01	22217875
Bn-A01-p14727717	chrA01	12980324
Bn-A01-p1473188	chrA01	1545659	Bn-A01-p1473188	chrC01	1991425
Bn-A01-p147360	chrA01	176076
Bn-A01-p1476216	chrA01	1548494	Bn-A01-p1476216	chrC01	1994979
Bn-A01-p147990	chrA01	176708
Bn-A01-p14802709	chrA01	13058275	Bn-A01-p14802709	chrC01	23280177
Bn-A01-p14859839	chrA01	13085938
Bn-A01-p14865565	chrA01	13092889	Bn-A01-p14865565	chrC01	23466148
Bn-A01-p14901403	chrA01	13125893	Bn-A01-p14901403	chrC01	23502037
Bn-A01-p14905298	chrA01	13130567
Bn-A01-p14906403	chrA01	13131920	Bn-A01-p14906403	chrA05	12616212
Bn-A01-p14906494	chrA01	13132010
Bn-A01-p14914475	chrA01	13141724	Bn-A01-p14914475	chrC01	23526515
Bn-A01-p14917697	chrA01	13144936	Bn-A01-p14917697	chrC01	23529712
Bn-A01-p14934844	chrA01	13187582
Bn-A01-p14942681	chrA01	13203741	Bn-A01-p14942681	chrC01	23605659
Bn-A01-p14943499	chrA01	13204563	Bn-A01-p14943499	chrC01	23606144
Bn-A01-p14945302	chrA01	13206359	Bn-A01-p14945302	chrC01	23615625
Bn-A01-p14947053	chrA01	13208109	Bn-A01-p14947053	chrC01	23617475
Bn-A01-p14947418	chrA01	13208474
Bn-A01-p14948237	chrA01	13209297
Bn-A01-p14948379	chrA01	13209439
Bn-A01-p14948614	chrA01	13209674
Bn-A01-p14948748	chrA01	13209808
Bn-A01-p14949030	chrA01	13210090
Bn-A01-p14949121	chrA01	13210181
Bn-A01-p14949162	chrA01	13210222
Bn-A01-p14949256	chrA01	13210316
Bn-A01-p14955594	chrA01	13214343
Bn-A01-p14959478	chrA01	13218649
Bn-A01-p14960233	chrA01	13219405	Bn-A01-p14960233	chrC01	23627501
Bn-A01-p14965172	chrA01	13229917	Bn-A01-p14965172	chrC01	23644053
Bn-A01-p14965596	chrC01	23644479	Bn-A01-p14965596	chrA01	13230341
Bn-A01-p15000034	chrC01	23661471	Bn-A01-p15000034	chrA01	13249039
Bn-A01-p15000468	chrA01	13249562
Bn-A01-p150028	chrA01	182653
Bn-A01-p15037973	chrA01	13280084	Bn-A01-p15037973	R232	93145
Bn-A01-p15043967	R232	95358	Bn-A01-p15043967	R21646	321
Bn-A01-p15086787	chrA01	13354020	Bn-A01-p15086787	chrA09	22824003
Bn-A01-p15087045	chrA01	13354278	Bn-A01-p15087045	chrC09	27088556
Bn-A01-p15087171	chrA01	13354403	Bn-A01-p15087171	chrA09	22824419
Bn-A01-p15090383	chrA01	13357611	Bn-A01-p15090383	R232	196661
Bn-A01-p15092778	chrA01	13360008	Bn-A01-p15092778	R232	201234
Bn-A01-p15095213	chrA01	13362446	Bn-A01-p15095213	R232	215190
Bn-A01-p15095314	chrA01	13362532	Bn-A01-p15095314	R232	215295
Bn-A01-p15095524	chrA01	13362722
Bn-A01-p15114417	chrA01	13381854	Bn-A01-p15114417	R232	241102
Bn-A01-p15130843	chrA01	13400297	Bn-A01-p15130843	chrC02	55189868
Bn-A01-p15177447	chrA01	13447014	Bn-A01-p15177447	chrC05	15540617
Bn-A01-p15179106	chrA01	13448649	Bn-A01-p15179106	R232	428854
Bn-A01-p1518210	chrA01	1585661	Bn-A01-p1518210	chrC01	2020936
Bn-A01-p15182302	chrA01	13451882	Bn-A01-p15182302	R232	441250
Bn-A01-p15193510	chrA01	13463102	Bn-A01-p15193510	R232	445505
Bn-A01-p15213550	chrA01	13483073	Bn-A01-p15213550	chrA08	13799940
Bn-A01-p15228282	chrA09	21084770	Bn-A01-p15228282	R21283	14601
Bn-A01-p15233095	chrA01	13502968	Bn-A01-p15233095	R232	523495
Bn-A01-p15295874	R232	576607
Bn-A01-p1530160	chrA01	1597227
Bn-A01-p1531829	chrA01	1598901	Bn-A01-p1531829	chrC01	2034674
Bn-A01-p1538603	chrA01	1608205	Bn-A01-p1538603	chrC01	2048566
Bn-A01-p15401259	chrA01	13649038	Bn-A01-p15401259	chrC01	20431497
Bn-A01-p15402291	chrA01	13650102	Bn-A01-p15402291	chrC01	20425452
Bn-A01-p15407905	chrA01	13655754	Bn-A01-p15407905	chrA01	13660842
Bn-A01-p15408721	chrA01	13656570
Bn-A01-p15413589	chrA01	13661479	Bn-A01-p15413589	chrC01	20423119
Bn-A01-p15432406	chrA01	13690195	Bn-A01-p15432406	chrC01	20341860
Bn-A01-p15441407	chrA01	13699153	Bn-A01-p15441407	chrC01	20320191
Bn-A01-p15446864	chrA01	13706142	Bn-A01-p15446864	chrC01	20314451
Bn-A01-p15455183	chrA01	13716709
Bn-A01-p15468033	chrA01	13728173	Bn-A01-p15468033	chrC01	20277736
Bn-A01-p1547232	chrA01	1617118	Bn-A01-p1547232	chrC01	2057354
Bn-A01-p15474986	chrA01	13735467	Bn-A01-p15474986	chrA07	23947009
Bn-A01-p15475038	chrA01	13735519
Bn-A01-p15476640	chrA01	13737108	Bn-A01-p15476640	chrC01	20269648
Bn-A01-p15481986	chrA01	13743388	Bn-A01-p15481986	chrA05	13977131
Bn-A01-p1548460	chrA01	1618352	Bn-A01-p1548460	chrC01	2058283
Bn-A01-p15487080	chrA01	13747288
Bn-A01-p15489266	chrA01	13754255	Bn-A01-p15489266	chrC01	20253499
Bn-A01-p15494260	chrA01	13761605
Bn-A01-p15494469	chrA01	13761814	Bn-A01-p15494469	chrC01	20239302
Bn-A01-p15496639	chrA01	13764168
Bn-A01-p15496772	chrA01	13764301
Bn-A01-p15497190	chrA01	13764719
Bn-A01-p15502589	chrA01	13766151	Bn-A01-p15502589	chrC01	20181744
Bn-A01-p15508337	chrA01	13771769
Bn-A01-p1551223	chrA01	1621115	Bn-A01-p1551223	chrC01	2061513
Bn-A01-p1551700	chrA01	1621592	Bn-A01-p1551700	chrC01	2061977
Bn-A01-p15517260	chrA01	13780690	Bn-A01-p15517260	chrC01	20131455
Bn-A01-p15519090	chrA01	13782521	Bn-A01-p15519090	chrC01	20130474
Bn-A01-p1551913	chrA01	1621805
Bn-A01-p1556145	chrA01	1624027
Bn-A01-p15568028	chrA01	13821265	Bn-A01-p15568028	chrC01	20000197
Bn-A01-p1556969	chrA01	1624844	Bn-A01-p1556969	chrC09	37125809
Bn-A01-p15695152	chrA01	13939598	Bn-A01-p15695152	chrC01	19598748
Bn-A01-p1570727	chrA01	1642299
Bn-A01-p1570761	chrA01	1642333	Bn-A01-p1570761	chrC01	2082667
Bn-A01-p1578682	chrA01	1650254	Bn-A01-p1578682	chrC01	2091017
Bn-A01-p1580970	chrA01	1652543	Bn-A01-p1580970	chrC01	2093488
Bn-A01-p15865197	chrA01	14114941
Bn-A01-p15957543	chrA01	15848129
Bn-A01-p15968603	chrA01	15863035	Bn-A01-p15968603	chrC01	27786851
Bn-A01-p159728	chrC01	203993
Bn-A01-p15992652	chrA01	15873627	Bn-A01-p15992652	chrC01	27834603
Bn-A01-p16015382	chrA01	15914283	Bn-A01-p16015382	chrC01	27848223
Bn-A01-p1606312	chrA01	1673677	Bn-A01-p1606312	chrC01	2108263
Bn-A01-p16079153	chrA01	15996157	Bn-A01-p16079153	chrC01	27964462
Bn-A01-p16079370	chrC01	27964683	Bn-A01-p16079370	chrA01	15996373
Bn-A01-p1608112	chrA01	1675479
Bn-A01-p16086381	chrA01	16003395	Bn-A01-p16086381	chrC01	27971764
Bn-A01-p16088721	chrA01	16005734	Bn-A01-p16088721	chrC07	19426919
Bn-A01-p16092145	chrA01	16009232	Bn-A01-p16092145	chrC07	19418256
Bn-A01-p16093558	chrA01	16010190
Bn-A01-p16093901	chrA01	16010522
Bn-A01-p16094037	chrA01	16010634
Bn-A01-p16103425	chrA01	16016086
Bn-A01-p16106314	chrA01	16017149	Bn-A01-p16106314	chrC01	27999780
Bn-A01-p16106372	chrA01	16017197	Bn-A01-p16106372	chrC01	27999838
Bn-A01-p16111263	chrA01	16018445
Bn-A01-p16114832	chrA03	30277143
Bn-A01-p16121664	chrA01	16024257
Bn-A01-p16122923	chrA01	16025517
Bn-A01-p16123649	chrA01	16026243
Bn-A01-p161237	chrA01	191563	Bn-A01-p161237	chrC01	205217
Bn-A01-p16127871	chrA01	16030690	Bn-A01-p16127871	chrC01	28062290
Bn-A01-p16128165	chrA01	16030984
Bn-A01-p16128458	chrA01	16031277
Bn-A01-p16131102	chrA01	16032157	Bn-A01-p16131102	chrA01	16037458
Bn-A01-p16134540	chrA01	16041227
Bn-A01-p16134838	chrA01	16041516
Bn-A01-p16135094	chrA01	16041772	Bn-A01-p16135094	chrC01	38562840
Bn-A01-p16135537	chrA01	16042215	Bn-A01-p16135537	chrA05	21553155
Bn-A01-p16138308	chrA01	16046242	Bn-A01-p16138308	chrC01	28088813
Bn-A01-p16142196	chrA01	16050163	Bn-A01-p16142196	chrC01	28104240
Bn-A01-p16150568	chrA01	16057073
Bn-A01-p16173770	chrA01	16123117
Bn-A01-p16174042	chrA01	16123389
Bn-A01-p16175909	chrA01	16125252
Bn-A01-p16181728	chrA01	16132272	Bn-A01-p16181728	chrC01	28381715
Bn-A01-p1619946	chrA01	1687426	Bn-A01-p1619946	chrC01	2131479
Bn-A01-p16200217	chrA01	16157246
Bn-A01-p16217641	chrA01	16173816
Bn-A01-p16217917	chrA01	16174105
Bn-A01-p16220364	chrA01	16175764
Bn-A01-p16221475	chrA01	16176640
Bn-A01-p16221732	chrA01	16176901
Bn-A01-p16221964	chrA01	16177132
Bn-A01-p16222086	chrA01	16177253
Bn-A01-p16222098	chrA01	16177265
Bn-A01-p16222167	chrA01	16177335
Bn-A01-p16222479	chrA01	16177649
Bn-A01-p16223356	chrC01	28430847	Bn-A01-p16223356	chrA01	16178310
Bn-A01-p16228743	chrA01	16184266	Bn-A01-p16228743	chrC01	28438863
Bn-A01-p16229096	chrA01	16184633	Bn-A01-p16229096	chrC01	28439200
Bn-A01-p16233062	chrA01	16188651	Bn-A01-p16233062	chrC01	28443139
Bn-A01-p16253463	chrA01	16195282	Bn-A01-p16253463	chrC01	28456579
Bn-A01-p16253703	chrA01	16195513	Bn-A01-p16253703	chrC01	28456811
Bn-A01-p16257043	chrA01	16198877	Bn-A01-p16257043	chrC01	28460139
Bn-A01-p16261297	chrA08	5944068
Bn-A01-p16276961	chrA01	16205672
Bn-A01-p16278008	chrA01	16207932	Bn-A01-p16278008	chrC01	28475168
Bn-A01-p16303134	chrA01	16260392	Bn-A01-p16303134	chrC01	28504670
Bn-A01-p16323375	chrA01	16273360	Bn-A01-p16323375	chrC01	28511774
Bn-A01-p16323503	chrA01	16273491	Bn-A01-p16323503	chrC01	28511912
Bn-A01-p16324010	chrA01	16273995	Bn-A01-p16324010	chrC01	28512731
Bn-A01-p1632686	chrA01	1699813
Bn-A01-p16331424	chrC07	33380395
Bn-A01-p16343556	chrA01	16289150
Bn-A01-p16358989	chrA01	16303785
Bn-A01-p16366870	chrA01	16319114	Bn-A01-p16366870	chrC01	28587482
Bn-A01-p1637234	chrA01	1703775	Bn-A01-p1637234	chrC01	2149803
Bn-A01-p16374068	chrA01	16329956
Bn-A01-p1637949	chrA01	1704490	Bn-A01-p1637949	chrC01	2150509
Bn-A01-p16380496	chrA01	16354038
Bn-A01-p16389291	chrA01	16362782
Bn-A01-p16393582	chrA01	16367118
Bn-A01-p16393856	chrA01	16367378	Bn-A01-p16393856	chrA09	10090882
Bn-A01-p16393939	chrA01	16367461	Bn-A01-p16393939	chrC09	16499340
Bn-A01-p16394111	chrA01	16367635	Bn-A01-p16394111	chrA09	10090635
Bn-A01-p16396926	chrA01	16370491
Bn-A01-p1639922	chrA01	1706513	Bn-A01-p1639922	chrC01	2152518
Bn-A01-p16403023	chrA01	16398606
Bn-A01-p16404320	chrA01	16402473	Bn-A01-p16404320	chrC01	30842631
Bn-A01-p16408519	chrA01	16408110	Bn-A01-p16408519	chrC01	30838379
Bn-A01-p1641033	chrA01	1707615	Bn-A01-p1641033	chrC01	2153539
Bn-A01-p16418499	chrA01	16415435	Bn-A01-p16418499	chrC01	30830854
Bn-A01-p16432946	chrA01	16429511	Bn-A01-p16432946	chrC01	30807215
Bn-A01-p16436191	chrA01	16432732	Bn-A01-p16436191	chrC01	30779357
Bn-A01-p16454615	chrA01	16461570
Bn-A01-p16455409	chrA01	16462382	Bn-A01-p16455409	chrC01	30716585
Bn-A01-p16461540	chrA01	16468528
Bn-A01-p16461639	chrA01	16468619
Bn-A01-p16466487	chrC04	33521172	Bn-A01-p16466487	chrC09	37391217
Bn-A01-p16472273	chrA02	15596818	Bn-A01-p16472273	chrC05	12725168
Bn-A01-p16474128	chrA01	16470809
Bn-A01-p16476326	chrA01	16477162	Bn-A01-p16476326	chrC01	30687402
Bn-A01-p1647693	chrA01	1724432
Bn-A01-p16512818	chrC01	30578406	Bn-A01-p16512818	chrA01	16506145
Bn-A01-p16529313	chrA01	16515815
Bn-A01-p16537769	chrA01	16524449
Bn-A01-p16537792	chrA01	16524475
Bn-A01-p16537866	chrA01	16524550
Bn-A01-p16538323	chrA01	16525006
Bn-A01-p16538587	chrA01	16525270
Bn-A01-p16539250	chrA01	16525933
Bn-A01-p16557636	chrA01	16540785	Bn-A01-p16557636	chrA08	1415013
Bn-A01-p16571536	chrA01	16557434	Bn-A01-p16571536	chrC03	43888112
Bn-A01-p16577721	chrA01	16563777	Bn-A01-p16577721	chrA01	16560044
Bn-A01-p16580971	chrA01	16567077	Bn-A01-p16580971	chrC01	30528428
Bn-A01-p16597123	chrA01	16582046	Bn-A01-p16597123	chrC01	23218953
Bn-A01-p16598652	chrA01	16584801	Bn-A01-p16598652	chrA09	30217249
Bn-A01-p1661180	chrA01	1737459
Bn-A01-p16627043	chrA02	10365753	Bn-A01-p16627043	chrC02	19357051
Bn-A01-p16630613	chrA02	10362186	Bn-A01-p16630613	chrC02	19327208
Bn-A01-p16641455	chrA01	16590823	Bn-A01-p16641455	chrC01	30462286
Bn-A01-p16646241	chrA01	16596256
Bn-A01-p16656886	chrA01	16606984	Bn-A01-p16656886	chrA02	23179857
Bn-A01-p16662429	chrA01	16612523	Bn-A01-p16662429	chrC05	35311743
Bn-A01-p16662544	chrA01	16612638	Bn-A01-p16662544	chrC01	27814627
Bn-A01-p16665014	chrA01	16614561
Bn-A01-p16665036	chrA01	16614583
Bn-A01-p1666732	chrA01	1743067
Bn-A01-p16669142	chrA01	16618690	Bn-A01-p16669142	chrC01	30430475
Bn-A01-p16673325	chrA01	16622942	Bn-A01-p16673325	chrC01	30425961
Bn-A01-p16692819	chrA01	16646643	Bn-A01-p16692819	chrC06	3327522
Bn-A01-p16692959	chrA01	16646783	Bn-A01-p16692959	chrC09	32993240
Bn-A01-p16694394	chrA01	16648250	Bn-A01-p16694394	chrC06	3325948
Bn-A01-p16705936	chrA01	16661559	Bn-A01-p16705936	chrC01	30420624
Bn-A01-p16711121	chrA01	16667679	Bn-A01-p16711121	chrA08	7065829
Bn-A01-p16715637	chrA01	16672190	Bn-A01-p16715637	chrC01	30335377
Bn-A01-p16717017	chrA01	16673566	Bn-A01-p16717017	chrC01	30334002
Bn-A01-p16717957	chrA01	16674509	Bn-A01-p16717957	chrC01	30333078
Bn-A01-p16720365	chrA01	16677212
Bn-A01-p16730334	chrA01	16693743	Bn-A01-p16730334	chrC01	30287423
Bn-A01-p16749946	chrA01	16708998	Bn-A01-p16749946	chrC01	30226202
Bn-A01-p16749951	chrA01	16709003	Bn-A01-p16749951	chrC01	30226197
Bn-A01-p16770716	chrA01	16743417	Bn-A01-p16770716	chrC01	30191456
Bn-A01-p16774157	chrA01	16746758	Bn-A01-p16774157	chrC01	30183821
Bn-A01-p1678541	chrA01	1762354
Bn-A01-p16829363	chrA01	16767081
Bn-A01-p16830074	chrA01	16767792	Bn-A01-p16830074	chrC01	30160747
Bn-A01-p1684485	chrA01	1769704	Bn-A01-p1684485	chrC01	2232027
Bn-A01-p16847535	chrA01	16784775
Bn-A01-p16856907	chrA01	16794045	Bn-A01-p16856907	chrC01	30111773
Bn-A01-p16857183	chrA01	16794321	Bn-A01-p16857183	chrC01	30111516
Bn-A01-p16857199	chrA01	16794337	Bn-A01-p16857199	chrC01	30111508
Bn-A01-p16857466	chrA01	16794595
Bn-A01-p16869474	chrA01	16803868	Bn-A01-p16869474	chrC01	30058301
Bn-A01-p16893578	chrA01	16833933	Bn-A01-p16893578	chrC01	30021309
Bn-A01-p16911618	chrA01	16858198	Bn-A01-p16911618	chrA01	20250703
Bn-A01-p16911720	chrA01	16858300	Bn-A01-p16911720	chrA01	20250703
Bn-A01-p16926592	chrA01	16899122
Bn-A01-p16935031	chrA01	16908423	Bn-A01-p16935031	chrC01	29941284
Bn-A01-p16943370	chrA01	16916757	Bn-A01-p16943370	chrC01	29916464
Bn-A01-p16951655	chrA01	16925172
Bn-A01-p16994459	chrA01	16966353	Bn-A01-p16994459	chrC01	29804624
Bn-A01-p16997658	chrA01	16970409	Bn-A01-p16997658	chrC01	29795268
Bn-A01-p17015383	chrA01	17001664	Bn-A01-p17015383	chrC01	29738869
Bn-A01-p17036109	chrA01	17035253	Bn-A01-p17036109	chrC01	29668507
Bn-A01-p17040457	chrA01	17048220
Bn-A01-p17049439	chrA01	17060627
Bn-A01-p17050461	chrA01	17061619
Bn-A01-p17050843	chrA01	17062000
Bn-A01-p17052809	chrA07	16249673	Bn-A01-p17052809	chrA03	34630967
Bn-A01-p17053906	chrA01	17065028
Bn-A01-p17081120	chrA01	17125857
Bn-A01-p17081703	chrA01	17126440	Bn-A01-p17081703	chrC03	37901850
Bn-A01-p17097891	chrA01	17145548	Bn-A01-p17097891	chrC01	29546731
Bn-A01-p17104282	chrA01	17152062
Bn-A01-p17105194	chrA01	17152894
Bn-A01-p17105372	chrA01	17153072
Bn-A01-p17105672	chrA01	17153369
Bn-A01-p17106985	chrA01	17162401
Bn-A01-p17108147	chrA01	17163570	Bn-A01-p17108147	chrC01	29541746
Bn-A01-p17110860	chrA01	17166280	Bn-A01-p17110860	chrC01	29539063
Bn-A01-p17111538	chrA01	17166958	Bn-A01-p17111538	chrC01	29538365
Bn-A01-p17118647	chrA01	17174067	Bn-A01-p17118647	chrC01	29535725
Bn-A01-p17118839	chrA01	17174259
Bn-A01-p17119024	chrA01	17174444
Bn-A01-p17119126	chrA01	17174546
Bn-A01-p17119391	chrA01	17174811
Bn-A01-p17121291	chrA01	17176730
Bn-A01-p17121775	chrA01	17177214
Bn-A01-p17121894	chrA01	17177330
Bn-A01-p17124558	chrA01	17179997
Bn-A01-p17124831	chrA01	17180270
Bn-A01-p17129906	chrA01	17185351	Bn-A01-p17129906	chrC01	29533478
Bn-A01-p17136539	chrA01	17192142
Bn-A01-p17137863	chrA01	17193466
Bn-A01-p17150604	chrA01	17204408
Bn-A01-p17150875	chrA01	17204679
Bn-A01-p17156534	chrA01	17210229
Bn-A01-p17157752	chrA01	17211449	Bn-A01-p17157752	chrC01	29470222
Bn-A01-p17159109	chrA01	17212824
Bn-A01-p17160355	chrA01	17217617	Bn-A01-p17160355	chrC01	29459071
Bn-A01-p17165052	chrA01	17222230
Bn-A01-p17165303	chrA01	17222488
Bn-A01-p17166161	chrA01	17224932
Bn-A01-p17174111	chrA01	17231185
Bn-A01-p17187327	chrA01	17244446	Bn-A01-p17187327	chrC01	29402791
Bn-A01-p1719658	chrA01	1801410	Bn-A01-p1719658	chrC01	2292484
Bn-A01-p17216088	chrA01	17287714	Bn-A01-p17216088	chrC01	29357824
Bn-A01-p17216237	chrA01	17287863	Bn-A01-p17216237	chrC01	29357649
Bn-A01-p1723117	chrA01	1804873	Bn-A01-p1723117	chrC01	2296207
Bn-A01-p17242218	chrA01	17311243	Bn-A01-p17242218	chrC02	33088429
Bn-A01-p17244423	chrA01	17313448	Bn-A01-p17244423	chrC02	33086232
Bn-A01-p17258931	chrA01	17331295	Bn-A01-p17258931	chrC01	29255536
Bn-A01-p17271891	chrA01	17354778	Bn-A01-p17271891	chrC01	29223881
Bn-A01-p17278340	chrA01	17364806
Bn-A01-p1728128	chrA01	1809309	Bn-A01-p1728128	chrC01	2300856
Bn-A01-p17283208	chrA01	17370419	Bn-A01-p17283208	chrC01	29208913
Bn-A01-p17294955	chrA01	17382497
Bn-A01-p17295156	chrA01	17382698
Bn-A01-p17296147	chrA01	17383490	Bn-A01-p17296147	chrC01	29176853
Bn-A01-p17306980	chrA01	17399091	Bn-A01-p17306980	chrC01	29160271
Bn-A01-p17315519	chrA01	17403698	Bn-A01-p17315519	chrC01	29154005
Bn-A01-p17326645	chrA01	17415943	Bn-A01-p17326645	chrC01	29104883
Bn-A01-p17337420	chrA01	17431641	Bn-A01-p17337420	chrC01	29078750
Bn-A01-p17377721	chrA01	17527323	Bn-A01-p17377721	chrC01	28727239
Bn-A01-p17382168	chrA01	17531922	Bn-A01-p17382168	chrC01	28721921
Bn-A01-p17428120	chrA01	17572398
Bn-A01-p1742846	chrA01	1830589	Bn-A01-p1742846	chrA04	15449903
Bn-A01-p17432814	chrA01	17577163	Bn-A01-p17432814	chrC01	28671990
Bn-A01-p17434748	chrA01	17578843	Bn-A01-p17434748	chrC01	28660755
Bn-A01-p17437603	chrA01	17581699	Bn-A01-p17437603	chrC01	28619331
Bn-A01-p17438645	chrA01	17582741
Bn-A01-p17445392	chrA01	17590691
Bn-A01-p1745099	chrA01	1832206	Bn-A01-p1745099	chrC01	2323649
Bn-A01-p1746226	chrC01	2324766	Bn-A01-p1746226	chrA01	1833333
Bn-A01-p17476240	chrA01	17617641	Bn-A01-p17476240	chrC01	33201994
Bn-A01-p17480096	chrA01	17622789
Bn-A01-p17481703	chrA01	17624940
Bn-A01-p17481804	chrA01	17625041
Bn-A01-p17482037	chrA01	17625274
Bn-A01-p17483006	chrA01	17626221
Bn-A01-p17492348	chrA01	17635633	Bn-A01-p17492348	chrC01	33154165
Bn-A01-p17494087	chrA01	17638374	Bn-A01-p17494087	chrC04	23264167
Bn-A01-p17494364	chrA01	17638651
Bn-A01-p17498057	chrA01	17642287
Bn-A01-p17506817	chrA01	17646963	Bn-A01-p17506817	chrA01	17646509
Bn-A01-p17518104	chrA01	17650500
Bn-A01-p17518305	chrA01	17650701
Bn-A01-p17518468	chrA01	17650864
Bn-A01-p17527782	chrA01	17654563	Bn-A01-p17527782	chrC08	16567171
Bn-A01-p17535899	chrA01	17659836	Bn-A01-p17535899	chrC01	33138455
Bn-A01-p17536754	chrA01	17660693	Bn-A01-p17536754	chrC01	33137597
Bn-A01-p17548021	chrA01	17664848	Bn-A01-p17548021	chrC01	33127119
Bn-A01-p17548227	chrA01	17665055	Bn-A01-p17548227	chrC01	33126914
Bn-A01-p17549137	chrA01	17665966	Bn-A01-p17549137	chrC01	33126001
Bn-A01-p17550125	chrA01	17666953	Bn-A01-p17550125	chrC01	33125021
Bn-A01-p17550588	chrA01	17667416	Bn-A01-p17550588	chrC01	33124554
Bn-A01-p17552389	chrA01	17669214	Bn-A01-p17552389	chrC01	33122757
Bn-A01-p17553462	chrA01	17670288
Bn-A01-p17555906	chrA01	17672718
Bn-A01-p17565834	chrA01	17707314
Bn-A01-p17574483	chrA01	17709240
Bn-A01-p17577426	chrA01	17711846	Bn-A01-p17577426	chrC04	18160417
Bn-A01-p17577903	chrA01	17712323	Bn-A01-p17577903	chrC04	18158761
Bn-A01-p17578169	chrA01	17712571	Bn-A01-p17578169	chrC04	18158515
Bn-A01-p176052	chrA01	206911
Bn-A01-p17625721	chrA01	17816547	Bn-A01-p17625721	chrC06	46276802
Bn-A01-p17626052	chrA01	17816876
Bn-A01-p17629571	chrA01	17820395	Bn-A01-p17629571	chrC01	32895578
Bn-A01-p17629628	chrA01	17820452
Bn-A01-p17631805	chrA01	17822594	Bn-A01-p17631805	chrC01	32890610
Bn-A01-p17634611	chrA01	17825411
Bn-A01-p17636122	chrA01	17826900
Bn-A01-p17649002	chrA01	17837030
Bn-A01-p17677926	chrA01	17867281	Bn-A01-p17677926	chrC01	32798699
Bn-A01-p1768443	chrA01	1849929	Bn-A01-p1768443	chrC01	2364447
Bn-A01-p17691799	chrA01	17884173	Bn-A01-p17691799	chrC06	4311525
Bn-A01-p17693439	chrA01	17885814
Bn-A01-p17696068	chrA01	17886937	Bn-A01-p17696068	chrC03	7660883
Bn-A01-p17696358	chrA01	17887224	Bn-A01-p17696358	chrC01	35214718
Bn-A01-p1770291	chrA01	1851768
Bn-A01-p1770482	chrA01	1851959
Bn-A01-p17714021	chrA01	17905029	Bn-A01-p17714021	chrC01	32918716
Bn-A01-p17716655	chrA01	19659898
Bn-A01-p17716773	chrA01	19660017
Bn-A01-p17717864	chrA01	19661108	Bn-A01-p17717864	chrC08	21035981
Bn-A01-p1772621	chrA01	1852512
Bn-A01-p17728772	chrA01	19671972
Bn-A01-p17730468	chrA01	19673717
Bn-A01-p1773289	chrA01	1853225
Bn-A01-p17751647	chrA01	19693162	Bn-A01-p17751647	chrC01	32687606
Bn-A01-p17755236	chrA01	19696754
Bn-A01-p17769742	chrA01	19701716
Bn-A01-p17771411	chrA01	19703391
Bn-A01-p17779268	chrA01	19710832	Bn-A01-p17779268	chrC01	32664931
Bn-A01-p17783808	chrA01	19718991
Bn-A01-p17783900	chrA01	19719083	Bn-A01-p17783900	chrC01	32646526
Bn-A01-p17787446	chrA01	19722643	Bn-A01-p17787446	chrC01	32625256
Bn-A01-p17806607	chrA01	19729973
Bn-A01-p17820874	chrA01	19763894
Bn-A01-p17839637	chrA01	19825053	Bn-A01-p17839637	chrA01	19780891
Bn-A01-p17845660	chrA01	19831041	Bn-A01-p17845660	chrA01	19816322
Bn-A01-p17849675	chrA01	19835330
Bn-A01-p178709	chrA01	209563	Bn-A01-p178709	chrC01	246876
Bn-A01-p17881348	chrA01	19876944	Bn-A01-p17881348	chrC01	32543909
Bn-A01-p17885385	chrA01	19881148
Bn-A01-p17885812	chrA01	19881574	Bn-A01-p17885812	chrC09	23917973
Bn-A01-p17886123	chrA01	19881886
Bn-A01-p17886595	chrA01	19882358
Bn-A01-p17887135	chrA01	19882898
Bn-A01-p17887214	chrA01	19882977
Bn-A01-p17887584	chrA01	19883347
Bn-A01-p17887935	chrA01	19883698
Bn-A01-p17888905	chrA01	19884670
Bn-A01-p17892299	chrA01	19888123	Bn-A01-p17892299	chrC01	32531346
Bn-A01-p17899781	chrA01	19895943	Bn-A01-p17899781	chrC01	32520005
Bn-A01-p17905950	chrA01	19937306
Bn-A01-p17906322	chrA01	19937947
Bn-A01-p17906399	chrA01	19938013
Bn-A01-p17906765	chrA01	19938381
Bn-A01-p17907059	chrA01	19938674
Bn-A01-p17907504	chrA01	19939119
Bn-A01-p17907563	chrA01	19939180
Bn-A01-p17910798	chrA01	19951424
Bn-A01-p17911199	chrA01	19951822
Bn-A01-p17911921	chrA01	19952515
Bn-A01-p17916004	chrA01	19965772	Bn-A01-p17916004	chrC01	32491087
Bn-A01-p17931128	chrA01	19970148	Bn-A01-p17931128	chrC01	32489228
Bn-A01-p17935219	chrA01	19976856
Bn-A01-p1793928	chrA01	1872909	Bn-A01-p1793928	chrC01	2399376
Bn-A01-p17941441	chrA01	19982942	Bn-A01-p17941441	chrC01	7832016
Bn-A01-p17997441	chrA01	20054797	Bn-A01-p17997441	chrC01	32362977
Bn-A01-p17998573	chrA01	20055930
Bn-A01-p18006188	chrA01	20058227	Bn-A01-p18006188	chrC01	32359349
Bn-A01-p18008659	chrC01	32356943	Bn-A01-p18008659	chrA01	20060701
Bn-A01-p18014946	chrA01	20063762
Bn-A01-p18015006	chrA01	20063823
Bn-A01-p18015162	chrA01	20063978
Bn-A01-p18015323	chrA01	20064103
Bn-A01-p18019641	chrA01	20068096
Bn-A01-p18020258	chrA01	20068715
Bn-A01-p18020314	chrA01	20068772
Bn-A01-p18020503	chrA01	20068958
Bn-A01-p18023959	chrA01	20071723
Bn-A01-p18025201	chrA01	20072961
Bn-A01-p18025382	chrA01	20073119
Bn-A01-p18025988	chrA01	20073456	Bn-A01-p18025988	chrC01	32343672
Bn-A01-p18027200	chrA01	20074643
Bn-A01-p18027307	chrA01	20074751
Bn-A01-p18027398	chrA01	20074832
Bn-A01-p18028380	chrA01	20075843
Bn-A01-p18028483	chrA01	20075946
Bn-A01-p18030126	chrA01	20077107
Bn-A01-p18032386	chrA01	20079988	Bn-A01-p18032386	chrC01	32264788
Bn-A01-p18047950	chrA01	20087253
Bn-A01-p18053077	chrA01	20089530	Bn-A01-p18053077	chrC01	32229443
Bn-A01-p18063416	chrA01	20099316	Bn-A01-p18063416	chrC01	32208794
Bn-A01-p18072231	chrA01	20103215	Bn-A01-p18072231	chrC01	32203619
Bn-A01-p18072667	chrA01	20103650	Bn-A01-p18072667	chrA03	2017374
Bn-A01-p18073544	chrA01	20104528	Bn-A01-p18073544	chrA09	41384563
Bn-A01-p18078718	chrA01	20109701	Bn-A01-p18078718	chrC01	32202210
Bn-A01-p18084128	chrA01	20119997	Bn-A01-p18084128	chrC01	32192988
Bn-A01-p18091225	chrA01	20127251
Bn-A01-p18091559	chrA01	20127585
Bn-A01-p18091996	chrA01	20128022
Bn-A01-p18091997	chrA01	20128023
Bn-A01-p18096974	chrA01	20131653	Bn-A01-p18096974	chrC01	32147061
Bn-A01-p18100900	chrA01	20140496
Bn-A01-p18102632	chrA01	20141980
Bn-A01-p18102711	chrA01	20142071
Bn-A01-p18119989	chrA01	20149315	Bn-A01-p18119989	chrA07	7161430
Bn-A01-p18121827	chrA01	20151178	Bn-A01-p18121827	chrC01	32101886
Bn-A01-p18160311	chrA01	20174643	Bn-A01-p18160311	chrA09	23398924
Bn-A01-p18178802	chrA01	20202114	Bn-A01-p18178802	chrC01	32033973
Bn-A01-p18179687	chrA01	20202999
Bn-A01-p18182766	chrA01	20206243	Bn-A01-p18182766	chrC01	32019388
Bn-A01-p18197352	chrA01	20215349	Bn-A01-p18197352	chrC01	31999933
Bn-A01-p18200921	chrA01	20217570	Bn-A01-p18200921	chrC01	31997688
Bn-A01-p18205455	chrA01	20222903
Bn-A01-p18218629	chrA01	20236950
Bn-A01-p18230629	chrA01	20247938	Bn-A01-p18230629	chrC01	31981931
Bn-A01-p1823705	chrA01	1903664	Bn-A01-p1823705	chrC01	2450205
Bn-A01-p18240444	chrA01	20257877	Bn-A01-p18240444	chrA04	19858948
Bn-A01-p18260283	chrA01	20277663
Bn-A01-p18266537	chrA01	20283913
Bn-A01-p18271778	chrA01	20289167
Bn-A01-p18285077	chrA01	20307138	Bn-A01-p18285077	chrC01	31872329
Bn-A01-p18306617	chrA01	20333889	Bn-A01-p18306617	chrC01	31799680
Bn-A01-p1831507	chrA01	1911163	Bn-A01-p1831507	chrC01	2459487
Bn-A01-p18327940	chrA01	20362498	Bn-A01-p18327940	chrC01	31753648
Bn-A01-p18329609	chrA01	20364374
Bn-A01-p18329689	chrA01	20364454
Bn-A01-p18329796	chrA01	20364561
Bn-A01-p18330598	chrA01	20365363
Bn-A01-p18367467	chrA01	20397435
Bn-A01-p18383994	chrA01	20414536	Bn-A01-p18383994	chrC01	31650807
Bn-A01-p1838960	chrA01	1922041	Bn-A01-p1838960	chrC01	2466300
Bn-A01-p18391341	chrA01	20422094	Bn-A01-p18391341	chrC01	31641287
Bn-A01-p1842079	chrA01	1925162	Bn-A01-p1842079	chrC01	2473490
Bn-A01-p1842658	chrA01	1925739	Bn-A01-p1842658	chrC01	2474077
Bn-A01-p18435876	chrA01	20459392	Bn-A01-p18435876	chrC01	31543518
Bn-A01-p18438154	chrA01	20461671	Bn-A01-p18438154	chrC01	31541251
Bn-A01-p1855903	chrA01	1943111
Bn-A01-p1858279	chrA01	1945462
Bn-A01-p18588464	chrA01	20658196	Bn-A01-p18588464	chrA10	8512796
Bn-A01-p1859204	chrC01	3407714	Bn-A01-p1859204	chrC01	3412386
Bn-A01-p18612031	chrA10	8491044	Bn-A01-p18612031	chrC09	45946044
Bn-A01-p18635245	chrA10	8477719
Bn-A01-p18635275	chrA10	8477689
Bn-A01-p18635430	chrA10	8477534	Bn-A01-p18635430	chrA03	3918676
Bn-A01-p18635517	chrA10	8477447
Bn-A01-p18636804	chrA10	8468927	Bn-A01-p18636804	chrA10	8476040
Bn-A01-p18639615	chrA10	8473126	Bn-A01-p18639615	chrA10	8460178
Bn-A01-p1864705	chrA01	1949781	Bn-A01-p1864705	chrC01	2502914
Bn-A01-p18654862	chrA10	8444806
Bn-A01-p18662925	chrA10	8435493
Bn-A01-p18672984	chrA10	8425423
Bn-A01-p18673020	chrA10	8425387
Bn-A01-p18675843	chrA10	8422562
Bn-A01-p18676639	chrA10	8421766	Bn-A01-p18676639	chrC07	1351291
Bn-A01-p18680813	chrA10	8417593	Bn-A01-p18680813	chrC02	22051872
Bn-A01-p18683700	chrA10	8414714
Bn-A01-p1868613	chrA01	1952813	Bn-A01-p1868613	chrC01	2505858
Bn-A01-p18691000	chrA10	8397086
Bn-A01-p18691142	chrA10	8396942	Bn-A01-p18691142	chrA06	11326387
Bn-A01-p18692022	chrA10	8396076
Bn-A01-p18692229	chrA10	8395869
Bn-A01-p18692686	chrA10	8395412
Bn-A01-p18694130	chrA10	8393970
Bn-A01-p18702163	chrA10	8388786	Bn-A01-p18702163	chrC02	10129234
Bn-A01-p18703183	chrA10	8387765
Bn-A01-p18703922	chrA10	8387026
Bn-A01-p18704205	chrA10	8386747
Bn-A01-p18704834	chrA10	8386110
Bn-A01-p18705556	chrA10	8385398
Bn-A01-p18706337	chrA10	8384605
Bn-A01-p18711867	chrA10	8378913	Bn-A01-p18711867	chrC09	45741241
Bn-A01-p18714050	chrA10	8376730
Bn-A01-p18714119	chrA10	8376661
Bn-A01-p18714182	chrA10	8376598
Bn-A01-p18715909	chrA10	8374871
Bn-A01-p18716258	chrA10	8374523
Bn-A01-p18727458	chrA10	8354992	Bn-A01-p18727458	chrC09	45721822
Bn-A01-p18734383	chrA10	8344858
Bn-A01-p18739675	chrA10	8342477
Bn-A01-p18744324	chrA10	8337301	Bn-A01-p18744324	chrC09	45624086
Bn-A01-p1879401	chrA01	1962485	Bn-A01-p1879401	chrC01	2518384
Bn-A01-p1880406	chrA01	1963519	Bn-A01-p1880406	chrA01	1964603
Bn-A01-p18813615	chrA10	8257157	Bn-A01-p18813615	chrC09	45325857
Bn-A01-p18813849	chrA10	8256926	Bn-A01-p18813849	chrC09	45325617
Bn-A01-p18813934	chrA10	8256838	Bn-A01-p18813934	chrC09	45325529
Bn-A01-p18826928	chrA01	23378352	Bn-A01-p18826928	chrA01	25829954
Bn-A01-p18834785	chrA10	8246282
Bn-A01-p18835025	chrA10	8246043
Bn-A01-p18837660	chrA10	8243404
Bn-A01-p18850969	chrA10	8228354	Bn-A01-p18850969	chrC09	45304354
Bn-A01-p18866149	chrA10	8211950	Bn-A01-p18866149	chrC09	46434200
Bn-A01-p18870174	chrA10	8203563	Bn-A01-p18870174	chrC09	45262292
Bn-A01-p18876940	chrA10	8196514	Bn-A01-p18876940	chrC09	45259562
Bn-A01-p18881723	chrA10	8191914	Bn-A01-p18881723	chrC09	45244207
Bn-A01-p18882626	chrA10	8191018	Bn-A01-p18882626	chrC08	33831216
Bn-A01-p18890238	chrA10	8182976	Bn-A01-p18890238	chrC09	45195610
Bn-A01-p18894627	chrA10	8179811	Bn-A01-p18894627	chrC09	45194109
Bn-A01-p18896245	chrA10	8178194	Bn-A01-p18896245	chrC09	45192725
Bn-A01-p1890102	chrA01	1973653
Bn-A01-p18902391	chrA10	8173178	Bn-A01-p18902391	chrC09	45174085
Bn-A01-p18914107	chrA07	10705695	Bn-A01-p18914107	chrA09	34228676
Bn-A01-p18914763	chrA07	10705081	Bn-A01-p18914763	chrA09	34229290
Bn-A01-p18917698	chrA10	8163595	Bn-A01-p18917698	chrC03	12343436
Bn-A01-p19084956	chrA10	7986094	Bn-A01-p19084956	chrC09	44637937
Bn-A01-p19097875	chrA10	7973100	Bn-A01-p19097875	chrC09	44621451
Bn-A01-p19098195	chrA10	7972777	Bn-A01-p19098195	chrC09	44621172
Bn-A01-p19098776	chrA10	7971820	Bn-A01-p19098776	chrA10	7972225
Bn-A01-p19107003	chrA10	7965536	Bn-A01-p19107003	chrC09	44620230
Bn-A01-p19107198	chrA10	7965340	Bn-A01-p19107198	chrC09	44615227
Bn-A01-p19107773	chrA10	7964777
Bn-A01-p19108439	chrA10	7962146
Bn-A01-p19108743	chrA10	7961841	Bn-A01-p19108743	chrC09	44607049
Bn-A01-p19108849	chrA10	7961736
Bn-A01-p19110384	chrA10	7956414
Bn-A01-p19110508	chrA10	7956301
Bn-A01-p19110596	chrA10	7956220
Bn-A01-p19111246	chrA10	7955597
Bn-A01-p19111305	chrA10	7955536
Bn-A01-p19114969	chrA10	7952504
Bn-A01-p19115021	chrA10	7952455
Bn-A01-p19115242	chrA10	7952234
Bn-A01-p19115530	chrA10	7951947
Bn-A01-p19115872	chrA10	7951606
Bn-A01-p19116006	chrA10	7951475
Bn-A01-p19116819	chrA10	7950657	Bn-A01-p19116819	chrC09	44550577
Bn-A01-p19122048	chrA10	7944548
Bn-A01-p19125668	chrA10	7940770	Bn-A01-p19125668	chrC09	44531459
Bn-A01-p19132144	chrA10	7934290	Bn-A01-p19132144	chrC09	44525017
Bn-A01-p19139637	chrA10	7924883	Bn-A01-p19139637	chrC09	44445728
Bn-A01-p19150923	chrA10	7912231	Bn-A01-p19150923	chrC09	44424719
Bn-A01-p19153919	chrA10	7909236
Bn-A01-p19156177	chrA10	7906978
Bn-A01-p19158271	chrA10	7904884
Bn-A01-p19158362	chrA10	7904793
Bn-A01-p19162993	chrA10	7900140	Bn-A01-p19162993	chrC09	44401889
Bn-A01-p19163275	chrA10	7899858	Bn-A01-p19163275	chrC09	44401612
Bn-A01-p19170760	chrA10	7890632	Bn-A01-p19170760	chrC09	44368411
Bn-A01-p19174115	chrA10	7887267	Bn-A01-p19174115	chrC09	44356294
Bn-A01-p1917414	chrA01	1990967	Bn-A01-p1917414	chrC01	2555407
Bn-A01-p19185181	chrA10	7875775
Bn-A01-p19220693	chrA10	7840679	Bn-A01-p19220693	chrC05	44341678
Bn-A01-p19283108	chrA10	7771179	Bn-A01-p19283108	chrC02	54761600
Bn-A01-p19283110	chrA10	7771177
Bn-A01-p1929982	chrA01	1999570	Bn-A01-p1929982	chrC01	2578538
Bn-A01-p1930111	chrA01	1999699	Bn-A01-p1930111	chrC01	2578664
Bn-A01-p19340658	chrA01	20703039	Bn-A01-p19340658	chrA03	1927627
Bn-A01-p19355180	chrA01	20719489	Bn-A01-p19355180	chrC01	31101244
Bn-A01-p19446599	chrA01	20815675	Bn-A01-p19446599	chrC01	36981265
Bn-A01-p19447794	chrA01	20816869	Bn-A01-p19447794	chrC01	36979691
Bn-A01-p19449612	chrA01	20818693	Bn-A01-p19449612	chrC01	36977856
Bn-A01-p19469785	chrA01	20841230
Bn-A01-p19498222	chrA01	20868171	Bn-A01-p19498222	chrC01	36847249
Bn-A01-p19512499	chrA01	20905045	Bn-A01-p19512499	chrC01	36808959
Bn-A01-p1951988	chrA01	2010672	Bn-A01-p1951988	chrC01	2591470
Bn-A01-p195253	chrA01	226142	Bn-A01-p195253	chrC01	269662
Bn-A01-p19525594	chrA01	20920298	Bn-A01-p19525594	chrC01	36791085
Bn-A01-p19527588	chrA01	20922330	Bn-A01-p19527588	chrC01	36775370
Bn-A01-p19528388	chrA01	20923135
Bn-A01-p19533568	chrA01	20928433	Bn-A01-p19533568	chrC01	36719667
Bn-A01-p19535456	chrA01	20931836	Bn-A01-p19535456	chrC01	36716881
Bn-A01-p19540960	chrA01	20932799	Bn-A01-p19540960	chrC01	36715784
Bn-A01-p19559783	chrA01	20940702
Bn-A01-p19562202	chrA01	20942750
Bn-A01-p19564015	chrA01	20943147
Bn-A01-p19567680	chrA01	20947725
Bn-A01-p19577901	chrA01	20951084
Bn-A01-p19579243	chrA01	20952516
Bn-A01-p19579412	chrA01	20952670
Bn-A01-p19581862	chrA01	20953280
Bn-A01-p19582940	chrA01	20954284
Bn-A01-p19583367	chrA01	20954702
Bn-A01-p19583736	chrA01	20955756	Bn-A01-p19583736	chrC01	36642426
Bn-A01-p19589837	chrA01	20960415	Bn-A01-p19589837	chrC01	36663570
Bn-A01-p19589921	chrA01	20960499
Bn-A01-p19592804	chrA01	20963371
Bn-A01-p19593638	chrA01	20964205
Bn-A01-p19593702	chrA01	20964268
Bn-A01-p19594423	chrA01	20964991
Bn-A01-p19598162	chrA01	20968774	Bn-A01-p19598162	chrA08	12768098
Bn-A01-p19599270	chrA01	20969883
Bn-A01-p19600244	chrA01	20970858
Bn-A01-p19601137	chrA01	20971782
Bn-A01-p19601542	chrA01	20972188
Bn-A01-p19602112	chrA01	20972752
Bn-A01-p19605587	chrA01	20976819	Bn-A01-p19605587	R211436_chrA01	27235
Bn-A01-p19607256	chrA01	20978465
Bn-A01-p19607664	chrA01	20978873
Bn-A01-p19617789	chrA01	20984758	Bn-A01-p19617789	chrC05	1800130
Bn-A01-p19617963	chrA01	20984932	Bn-A01-p19617963	chrC01	36640302
Bn-A01-p19621437	chrA01	20988616	Bn-A01-p19621437	chrC06	7310926
Bn-A01-p19623880	chrA01	20989868
Bn-A01-p19623985	chrA01	20989973
Bn-A01-p19624123	chrA01	20990111
Bn-A01-p19624216	chrA01	20990203
Bn-A01-p19633815	chrA01	20992990	Bn-A01-p19633815	chrC01	36523234
Bn-A01-p19636432	chrA01	20995032	Bn-A01-p19636432	chrC01	36521072
Bn-A01-p19650666	chrA01	21000892	Bn-A01-p19650666	chrC01	36490655
Bn-A01-p19661033	chrC01	36483715	Bn-A01-p19661033	chrA01	21002235
Bn-A01-p1966955	chrA01	2021171	Bn-A01-p1966955	chrC01	2601667
Bn-A01-p19700004	chrA01	21039824	Bn-A01-p19700004	chrC01	36441313
Bn-A01-p19700950	chrA01	21040765
Bn-A01-p19712396	chrA01	21046376	Bn-A01-p19712396	chrC01	36412392
Bn-A01-p19722138	chrA01	21057859	Bn-A01-p19722138	chrC01	36385226
Bn-A01-p19731678	chrA01	21066450	Bn-A01-p19731678	chrC01	36370252
Bn-A01-p19733773	chrA01	21068248
Bn-A01-p1975231	chrA01	2029745	Bn-A01-p1975231	chrC01	2614672
Bn-A01-p19762477	chrA01	21092794	Bn-A01-p19762477	chrC01	36286048
Bn-A01-p19764240	chrA01	21097943	Bn-A01-p19764240	chrC01	36284296
Bn-A01-p1976598	chrA01	2031103	Bn-A01-p1976598	chrC01	2616022
Bn-A01-p1977270	chrA01	2031775	Bn-A01-p1977270	chrC01	2616700
Bn-A01-p1980181	chrA01	2034694	Bn-A01-p1980181	chrC01	2619435
Bn-A01-p19803988	chrA01	21124901	Bn-A01-p19803988	chrC01	36237994
Bn-A01-p19813138	chrA01	21135954	Bn-A01-p19813138	chrC01	36172930
Bn-A01-p19840597	chrA01	21164262
Bn-A01-p19855343	chrA01	21174530
Bn-A01-p19879925	chrA01	21212668	Bn-A01-p19879925	chrC01	36090973
Bn-A01-p1990755	chrA01	2045259
Bn-A01-p19929280	chrA01	21260624	Bn-A01-p19929280	chrC01	35989301
Bn-A01-p19931030	chrA01	21262372
Bn-A01-p19931596	chrA01	21262937
Bn-A01-p1993302	chrA01	2048685
Bn-A01-p19946190	chrA01	21277355
Bn-A01-p19955264	chrA01	21291186	Bn-A01-p19955264	chrC01	35961986
Bn-A01-p19961176	chrA01	21299392	Bn-A01-p19961176	chrC01	35954191
Bn-A01-p19983739	chrA01	21327119	Bn-A01-p19983739	chrC05	9654517
Bn-A01-p19993388	chrA01	21336829	Bn-A01-p19993388	chrC03	35787838
Bn-A01-p2004336	chrA01	2061825	Bn-A01-p2004336	chrC01	2647264
Bn-A01-p2009581	chrA01	2068358
Bn-A01-p2010382	chrA01	2069166	Bn-A01-p2010382	chrC01	2655471
Bn-A01-p20133687	chrA01	21464877
Bn-A01-p20135464	chrA01	21466659	Bn-A01-p20135464	chrC01	35634122
Bn-A01-p20139530	chrA01	21467714	Bn-A01-p20139530	chrA01	21467837
Bn-A01-p20144346	chrA01	21472718	Bn-A01-p20144346	chrA09	32670073
Bn-A01-p20144596	chrA01	21472968
Bn-A01-p20147405	chrA01	21475775	Bn-A01-p20147405	chrC01	35618311
Bn-A01-p20159960	chrA01	21489494	Bn-A01-p20159960	chrC01	35607626
Bn-A01-p20166016	chrA01	21495804	Bn-A01-p20166016	chrC01	35601452
Bn-A01-p20167230	chrA01	21497020
Bn-A01-p20181046	chrA01	21506110
Bn-A01-p20181054	chrA01	21506118
Bn-A01-p20181346	chrA01	21506410	Bn-A01-p20181346	chrC01	35572432
Bn-A01-p20196813	chrA01	21531304	Bn-A01-p20196813	chrC01	35526945
Bn-A01-p20201886	chrA01	21536788
Bn-A01-p20207440	chrA01	21546026	Bn-A01-p20207440	chrC01	35507208
Bn-A01-p20211329	chrA01	21550614
Bn-A01-p20211387	chrA01	21550672
Bn-A01-p20229206	chrA01	21574443	Bn-A01-p20229206	chrC01	35422997
Bn-A01-p20233113	chrC01	35406400	Bn-A01-p20233113	chrA01	21588997
Bn-A01-p20240168	chrA01	21597458
Bn-A01-p20240780	chrA01	21600612	Bn-A01-p20240780	chrC01	35399257
Bn-A01-p20246564	chrA01	21606772
Bn-A01-p20246840	chrA01	21607048	Bn-A01-p20246840	chrC01	35387491
Bn-A01-p20248379	chrA01	21608585
Bn-A01-p2025400	chrA01	2085714	Bn-A01-p2025400	chrC01	2670406
Bn-A01-p20259868	chrA01	21618603	Bn-A01-p20259868	chrC01	35358924
Bn-A01-p20282638	chrA01	21660241
Bn-A01-p20282705	chrA01	21660295	Bn-A01-p20282705	chrC01	35330781
Bn-A01-p20306930	chrC01	35322603	Bn-A01-p20306930	chrA01	21678449
Bn-A01-p20323059	chrA01	21690087	Bn-A01-p20323059	chrC01	35311063
Bn-A01-p20393111	chrA01	21760481	Bn-A01-p20393111	chrC01	35221939
Bn-A01-p20397807	chrA01	21761709
Bn-A01-p20402341	chrA01	21766712	Bn-A01-p20402341	chrC01	35194477
Bn-A01-p20406782	chrA01	21769804	Bn-A01-p20406782	chrC07	29274559
Bn-A01-p2042209	chrA01	2099441	Bn-A01-p2042209	chrC01	2713381
Bn-A01-p20430407	chrA01	21798789
Bn-A01-p20431228	chrA01	21811252	Bn-A01-p20431228	chrC01	35127543
Bn-A01-p20433111	chrA01	21813133	Bn-A01-p20433111	chrC01	35120164
Bn-A01-p20442457	chrA01	21822930
Bn-A01-p2046061	chrA01	2103253	Bn-A01-p2046061	chrC01	2717058
Bn-A01-p20471502	chrA01	21832656	Bn-A01-p20471502	chrC01	35062809
Bn-A01-p20482459	chrA01	21859872	Bn-A01-p20482459	chrC07	25930655
Bn-A01-p20483938	chrA01	21861360
Bn-A01-p20497397	chrA01	21869132
Bn-A01-p20511293	chrA01	21882946	Bn-A01-p20511293	chrC01	34999674
Bn-A01-p2053320	chrA01	2111155	Bn-A01-p2053320	chrC01	2732919
Bn-A01-p20564016	chrA01	21933986	Bn-A01-p20564016	chrC01	34843369
Bn-A01-p2065122	chrA01	2123752
Bn-A01-p206610	chrA01	237499
Bn-A01-p2067006	chrA01	2125439	Bn-A01-p2067006	chrC01	2742990
Bn-A01-p20679722	chrA01	22043276	Bn-A01-p20679722	chrC01	34606180
Bn-A01-p2069218	chrA01	2127678
Bn-A01-p20692707	chrA01	22057115
Bn-A01-p2069488	chrA01	2127948
Bn-A01-p20696971	chrA01	22061379	Bn-A01-p20696971	chrC01	34593594
Bn-A01-p207098	chrA01	237987	Bn-A01-p207098	chrC01	281439
Bn-A01-p207363	chrA01	238252	Bn-A01-p207363	chrC01	283232
Bn-A01-p20745330	chrA01	22158379	Bn-A01-p20745330	chrC08	40776384
Bn-A01-p20745820	chrA01	22158876	Bn-A01-p20745820	chrC08	40776957
Bn-A01-p20753932	chrA01	22166802
Bn-A01-p20761933	chrA01	22171993	Bn-A01-p20761933	chrC01	34452186
Bn-A01-p20780088	chrA01	22201678	Bn-A01-p20780088	chrC01	34418400
Bn-A01-p20782963	chrA02	18764797	Bn-A01-p20782963	chrC03	39826295
Bn-A01-p20783867	chrA02	18763725	Bn-A01-p20783867	chrC03	47150832
Bn-A01-p20784377	chrA02	18763219	Bn-A01-p20784377	chrC03	47150345
Bn-A01-p20789828	chrA01	22207445
Bn-A01-p20805506	chrA01	22221106
Bn-A01-p20805613	chrA01	22221213	Bn-A01-p20805613	chrC01	34390908
Bn-A01-p20814699	chrA01	22246028	Bn-A01-p20814699	chrC01	34347658
Bn-A01-p20836664	chrA01	22260369
Bn-A01-p2083780	chrC01	2766190	Bn-A01-p2083780	chrA01	2140926
Bn-A01-p20839901	chrA01	22270520	Bn-A01-p20839901	chrC01	34283979
Bn-A01-p20843887	chrA01	22274526	Bn-A01-p20843887	chrA01	8033028
Bn-A01-p20866022	chrA01	22301020	Bn-A01-p20866022	chrC01	34245720
Bn-A01-p20866518	chrA01	22301518	Bn-A01-p20866518	chrA06	1255392
Bn-A01-p20873189	chrA01	22306512
Bn-A01-p20873657	chrA01	22306980	Bn-A01-p20873657	chrC01	34235480
Bn-A01-p20879747	chrA01	22313127
Bn-A01-p20890858	chrA01	22319044	Bn-A01-p20890858	chrC01	34212176
Bn-A01-p20892080	chrA01	22320273
Bn-A01-p20892145	chrA01	22320338
Bn-A01-p20899472	chrA01	22327249	Bn-A01-p20899472	chrC01	34189304
Bn-A01-p20901747	chrA01	22334769	Bn-A01-p20901747	chrC01	34186531
Bn-A01-p20909649	chrA01	22342684	Bn-A01-p20909649	chrC01	34178502
Bn-A01-p20909816	chrA01	22342846	Bn-A01-p20909816	chrC01	34178335
Bn-A01-p2091322	chrA01	2148554
Bn-A01-p20924050	chrC01	34165184	Bn-A01-p20924050	chrA01	22354117
Bn-A01-p20933189	chrA01	22363208	Bn-A01-p20933189	chrC01	34156019
Bn-A01-p2094793	chrA01	2152578
Bn-A01-p20987149	chrA01	22432756
Bn-A01-p20988977	chrA01	22434583
Bn-A01-p20990218	chrA01	22435826
Bn-A01-p2100996	chrA01	2158784	Bn-A01-p2100996	chrC01	2779838
Bn-A01-p21018746	chrC01	33937076	Bn-A01-p21018746	chrA01	22464014
Bn-A01-p21035670	chrA01	22470996	Bn-A01-p21035670	chrC01	33924787
Bn-A01-p21038677	chrA01	22474680	Bn-A01-p21038677	chrC01	33916049
Bn-A01-p21075183	chrA01	22509987	Bn-A01-p21075183	chrC04	51152590
Bn-A01-p21079129	chrA01	22513933
Bn-A01-p21079348	chrA01	22514152
Bn-A01-p21079774	chrA01	22514578	Bn-A01-p21079774	chrC01	33808753
Bn-A01-p21079909	chrA01	22514713
Bn-A01-p21103014	chrA01	22530793	Bn-A01-p21103014	chrC01	33774228
Bn-A01-p21106413	chrA01	22534250
Bn-A01-p21106687	chrA01	22534522
Bn-A01-p21107496	chrA01	22535333
Bn-A01-p21108496	chrA01	22536327	Bn-A01-p21108496	chrA08	12073947
Bn-A01-p2111978	chrA01	2165872	Bn-A01-p2111978	chrC05	4905838
Bn-A01-p21135145	chrA01	22561943
Bn-A01-p21136052	chrA01	22562843
Bn-A01-p21141514	chrA01	22568515	Bn-A01-p21141514	chrA01	22544211
Bn-A01-p21145008	chrA01	22574602
Bn-A01-p2114552	chrA01	2168437	Bn-A01-p2114552	chrC01	2798996
Bn-A01-p21145829	chrA01	22575427
Bn-A01-p2114803	chrA01	2168688	Bn-A01-p2114803	chrC01	2799241
Bn-A01-p2121224	chrA01	2175453
Bn-A01-p21219526	chrA01	22651165	Bn-A01-p21219526	chrC01	33571875
Bn-A01-p21224647	chrA01	22656295	Bn-A01-p21224647	chrC01	33566991
Bn-A01-p21236322	chrA01	22664879	Bn-A01-p21236322	chrC01	33553045
Bn-A01-p21244027	chrA01	22721536	Bn-A01-p21244027	chrC01	33437949
Bn-A01-p2126326	chrA01	2180132	Bn-A01-p2126326	chrC01	2810305
Bn-A01-p21277841	chrC01	37087371	Bn-A01-p21277841	chrA01	22883867
Bn-A01-p21309566	chrA01	22925789	Bn-A01-p21309566	chrC01	37220386
Bn-A01-p21329900	chrA01	22947597	Bn-A01-p21329900	chrA01	25033848
Bn-A01-p21393260	chrA01	23036447
Bn-A01-p21394483	chrA01	23037668
Bn-A01-p2139536	chrC01	2825297	Bn-A01-p2139536	chrA01	2196554
Bn-A01-p21430708	chrA01	23073125	Bn-A01-p21430708	chrA01	25337995
Bn-A01-p21444041	chrA01	23086491	Bn-A01-p21444041	chrA01	25352010
Bn-A01-p21473161	chrA01	23117500	Bn-A01-p21473161	chrA01	25417323
Bn-A01-p21479969	chrA01	23124641
Bn-A01-p2148059	chrA01	2197153	Bn-A01-p2148059	chrC01	2825988
Bn-A01-p21484088	chrA01	23128756
Bn-A01-p21484875	chrA01	23130751
Bn-A01-p21496731	chrA01	25441392	Bn-A01-p21496731	chrC09	50377835
Bn-A01-p21499792	chrA01	23139438	Bn-A01-p21499792	chrA01	25444413
Bn-A01-p21500509	chrA01	23140154
Bn-A01-p21500631	chrA01	23142571
Bn-A01-p21512266	chrA01	23144542
Bn-A01-p21512514	chrA01	23144792
Bn-A01-p21512663	chrA01	23144943
Bn-A01-p21513096	chrA01	23145375
Bn-A01-p21517353	chrA01	23145626
Bn-A01-p21519780	chrA01	23147832	Bn-A01-p21519780	chrA01	25448040
Bn-A01-p21524150	chrA01	23152926
Bn-A01-p21527187	chrA01	23155940	Bn-A01-p21527187	chrA01	25469830
Bn-A01-p21532512	chrA01	23158847	Bn-A01-p21532512	chrA01	25476973
Bn-A01-p21533430	chrA01	23159767	Bn-A01-p21533430	chrA01	25477882
Bn-A01-p21556957	chrA01	23180925	Bn-A01-p21556957	chrC09	23331563
Bn-A01-p2157285	chrA01	2205978
Bn-A01-p2158511	chrA01	2210519	Bn-A01-p2158511	chrC01	2836826
Bn-A01-p21605865	chrA01	23234610
Bn-A01-p21607433	chrA01	23236154	Bn-A01-p21607433	chrA01	25592100
Bn-A01-p21632559	chrA04	8254886	Bn-A01-p21632559	chrC06	13738546
Bn-A01-p21633202	chrA01	23256809	Bn-A01-p21633202	chrC06	13737882
Bn-A01-p21634024	chrA01	23257631	Bn-A01-p21634024	chrC06	13737117
Bn-A01-p21634235	chrA01	23257842
Bn-A01-p21634265	chrA01	23257872
Bn-A01-p21634646	chrA01	23258253
Bn-A01-p21635000	chrA01	23258607
Bn-A01-p21635137	chrA01	23258744
Bn-A01-p21635270	chrA01	23258877
Bn-A01-p21636048	chrA01	23259655
Bn-A01-p21638516	chrA01	23262105
Bn-A01-p21643354	chrA01	23267286	Bn-A01-p21643354	chrC01	22333634
Bn-A01-p21644756	chrA01	23268673
Bn-A01-p21651835	chrA01	23274326	Bn-A01-p21651835	chrA01	25687949
Bn-A01-p21663900	chrA01	23287149
Bn-A01-p21708353	chrA01	23353418	Bn-A01-p21708353	chrA01	25778950
Bn-A01-p21709916	chrA01	23354701
Bn-A01-p2171217	chrA01	2223494	Bn-A01-p2171217	chrC01	2849780
Bn-A01-p21715162	chrA01	23360614	Bn-A01-p21715162	chrA01	25798187
Bn-A01-p21724511	chrA01	23369026	Bn-A01-p21724511	chrA01	25823291
Bn-A01-p21758046	chrA01	23411157	Bn-A01-p21758046	chrA01	25869004
Bn-A01-p21762487	chrA01	25877828	Bn-A01-p21762487	chrA01	23416261
Bn-A01-p21776016	chrA01	23423453
Bn-A01-p21776083	chrA01	23423520
Bn-A01-p21776155	chrA01	23423592
Bn-A01-p21777314	chrA01	23424745	Bn-A01-p21777314	chrA01	25913949
Bn-A01-p21778610	chrA01	25915093	Bn-A01-p21778610	chrA01	23425234
Bn-A01-p2177864	chrA01	2229596	Bn-A01-p2177864	chrC01	2856270
Bn-A01-p21791128	chrA01	23438899	Bn-A01-p21791128	chrA04	12758829
Bn-A01-p21797129	chrA01	25946440	Bn-A01-p21797129	chrA01	23446195
Bn-A01-p2180315	chrA01	2232033	Bn-A01-p2180315	chrC01	2858768
Bn-A01-p21812098	chrA01	23452061	Bn-A01-p21812098	chrA01	25955789
Bn-A01-p21846342	chrA01	23485109	Bn-A01-p21846342	chrA01	25984407
Bn-A01-p21855770	chrA01	23498884
Bn-A01-p21856899	chrA01	23500018	Bn-A01-p21856899	chrA01	26018917
Bn-A01-p21860162	chrA01	23503257	Bn-A01-p21860162	R211048	14525
Bn-A01-p21869384	chrA01	23512492	Bn-A01-p21869384	chrA01	26035470
Bn-A01-p2187099	chrA01	2239452	Bn-A01-p2187099	chrC01	2866157
Bn-A01-p21871066	chrA01	23514352
Bn-A01-p2188753	chrA01	2241070	Bn-A01-p2188753	chrC01	2868079
Bn-A01-p21902788	chrA01	23557241	Bn-A01-p21902788	chrA01	26099699
Bn-A01-p21923141	chrA01	23577645	Bn-A01-p21923141	chrA01	26118643
Bn-A01-p21926431	chrA01	23579069
Bn-A01-p21927717	chrA01	23580355
Bn-A01-p21928497	chrA01	23581133
Bn-A01-p21928531	chrA01	23581167
Bn-A01-p21928927	chrA01	23581563
Bn-A01-p21929180	chrA01	23581816
Bn-A01-p21930177	chrA01	23582813
Bn-A01-p21930611	chrA01	23583247
Bn-A01-p21930738	chrA01	23583374
Bn-A01-p21930931	chrA01	23583598
Bn-A01-p21931228	chrA01	23583864
Bn-A01-p21931498	chrA01	23584134
Bn-A01-p21931622	chrA01	23584259	Bn-A01-p21931622	chrC02	42621424
Bn-A01-p21931853	chrA01	23584489	Bn-A01-p21931853	chrA05	4402101
Bn-A01-p21937985	chrA01	23590868	Bn-A01-p21937985	chrA01	26128083
Bn-A01-p21938751	chrA01	23591635	Bn-A01-p21938751	chrA01	26128835
Bn-A01-p21939476	chrA01	23592366	Bn-A01-p21939476	chrA01	26129663
Bn-A01-p21960901	chrA01	23612046	Bn-A01-p21960901	chrA01	26164013
Bn-A01-p21969405	chrA01	23618917
Bn-A01-p21972276	chrA01	23621036
Bn-A01-p2197707	chrA01	2247203	Bn-A01-p2197707	chrC01	2885926
Bn-A01-p2197976	chrA01	2247509	Bn-A01-p2197976	chrC01	2886246
Bn-A01-p21980567	chrA01	23629549
Bn-A01-p21997686	chrA01	23656326
Bn-A01-p21998517	chrA01	23657157	Bn-A01-p21998517	chrA01	26252487
Bn-A01-p22014179	chrA01	23670322	Bn-A01-p22014179	chrA01	26301409
Bn-A01-p22014707	chrA01	23670850	Bn-A01-p22014707	chrA01	26301937
Bn-A01-p22016353	chrA01	23672496	Bn-A01-p22016353	chrA01	26303558
Bn-A01-p22018616	chrA01	23675669	Bn-A01-p22018616	chrA01	26309467
Bn-A01-p22022023	chrA01	23679140
Bn-A01-p2202718	chrA01	2252424
Bn-A01-p2202853	chrA01	2252558
Bn-A01-p22029434	chrA01	26314926	Bn-A01-p22029434	chrA01	23680991
Bn-A01-p22038749	chrA01	23682448
Bn-A01-p22038776	chrA01	23682475
Bn-A01-p2204246	chrA01	2253956	Bn-A01-p2204246	chrC01	2893367
Bn-A01-p22051021	chrA01	23695133	Bn-A01-p22051021	chrA01	26340593
Bn-A01-p22051502	chrA01	23695574	Bn-A01-p22051502	chrA01	26341039
Bn-A01-p22051510	chrA01	23695582	Bn-A01-p22051510	chrA01	26341047
Bn-A01-p220693	chrA01	251561
Bn-A01-p2207452	chrA01	2257154
Bn-A01-p22085117	chrA01	23737809	Bn-A01-p22085117	chrA01	26378204
Bn-A01-p22086244	chrA01	23738934	Bn-A01-p22086244	chrA01	26379373
Bn-A01-p22087364	chrA01	23740054
Bn-A01-p22087629	chrA01	23740319
Bn-A01-p2209530	chrA01	2259233	Bn-A01-p2209530	chrC01	2898685
Bn-A01-p22156169	chrA01	23814535	Bn-A01-p22156169	chrA01	26497178
Bn-A01-p22182442	chrA01	23847674	Bn-A01-p22182442	chrA01	26570414
Bn-A01-p2221110	chrA01	2270849	Bn-A01-p2221110	chrC01	2912663
Bn-A01-p22257309	chrA03	36223235	Bn-A01-p22257309	chrC01	35906879
Bn-A01-p22265175	chrA03	36231361	Bn-A01-p22265175	chrC09	14585332
Bn-A01-p2230371	chrA01	2280111	Bn-A01-p2230371	chrC01	2922160
Bn-A01-p22362670	chrA03	36523215
Bn-A01-p22363809	chrA03	36522076	Bn-A01-p22363809	chrC03	32642323
Bn-A01-p2242890	chrA01	2292622	Bn-A01-p2242890	chrC01	2940341
Bn-A01-p2244327	chrA01	2294014
Bn-A01-p224469	chrA01	254046	Bn-A01-p224469	chrC01	307514
Bn-A01-p2245780	chrA01	2295448	Bn-A01-p2245780	chrC01	2945375
Bn-A01-p2246317	chrA01	2295984	Bn-A01-p2246317	chrC01	2945949
Bn-A01-p2246373	chrA01	2296041	Bn-A01-p2246373	chrC01	2946024
Bn-A01-p2251106	chrA01	2300725	Bn-A01-p2251106	chrC01	2950717
Bn-A01-p2254004	chrA01	2303342
Bn-A01-p2254072	chrA01	2303410
Bn-A01-p2254235	chrA01	2303574
Bn-A01-p22602330	chrA03	36693296	Bn-A01-p22602330	chrC04	27398316
Bn-A01-p2260859	chrA01	2311850	Bn-A01-p2260859	chrC01	2971979
Bn-A01-p2261903	chrA01	2312898
Bn-A01-p2267881	chrA01	2313810
Bn-A01-p22680530	chrA01	23875543	Bn-A01-p22680530	chrA01	23874755
Bn-A01-p22681496	chrA01	23876476
Bn-A01-p22684301	chrA01	23879903	Bn-A01-p22684301	chrA01	26620400
Bn-A01-p22685756	chrA01	23881411
Bn-A01-p22685858	chrA01	23881514	Bn-A01-p22685858	chrA01	26621917
Bn-A01-p22739887	chrA08	4269487	Bn-A01-p22739887	chrA02	20531877
Bn-A01-p22741943	chrA01	23936364	Bn-A01-p22741943	chrA01	26743391
Bn-A01-p22743403	chrA01	23937826	Bn-A01-p22743403	chrA01	26744879
Bn-A01-p22768523	chrA01	23951071	Bn-A01-p22768523	chrA01	26761529
Bn-A01-p2277290	chrA01	2323286	Bn-A01-p2277290	chrC01	2989501
Bn-A01-p22777288	chrA01	23963028	Bn-A01-p22777288	chrA01	26827664
Bn-A01-p22841111	chrA01	24031715	Bn-A01-p22841111	chrA01	26966919
Bn-A01-p22841314	chrA01	26967129	Bn-A01-p22841314	chrA01	24031919
Bn-A01-p2288902	chrA01	2334973	Bn-A01-p2288902	chrC01	3001399
Bn-A01-p2291940	chrA01	2337981
Bn-A01-p2292174	chrC01	3004749	Bn-A01-p2292174	chrA01	2338209
Bn-A01-p22930245	chrA01	24090295	Bn-A01-p22930245	chrA01	27145616
Bn-A01-p22937843	chrA01	24095386	Bn-A01-p22937843	chrA05	9114573
Bn-A01-p22948925	chrA01	24108042	Bn-A01-p22948925	chrA01	27231905
Bn-A01-p22949106	chrA01	24108222	Bn-A01-p22949106	chrA01	27232143
Bn-A01-p22952404	chrA01	24111528	Bn-A01-p22952404	chrA01	27235436
Bn-A01-p22982065	chrA01	24174350	Bn-A01-p22982065	chrA01	27260601
Bn-A01-p22983721	chrA01	24175987	Bn-A01-p22983721	chrA01	27272651
Bn-A01-p22999151	chrA01	24198306
Bn-A01-p23020726	chrA01	24218352
Bn-A01-p2302238	chrA01	2344097	Bn-A01-p2302238	chrC01	3009990
Bn-A01-p2303308	chrA01	2345168
Bn-A01-p2306208	chrA01	2348109	Bn-A01-p2306208	chrC01	3013984
Bn-A01-p2306938	chrA01	2348862
Bn-A01-p2307144	chrA01	2349069	Bn-A01-p2307144	chrC01	3014824
Bn-A01-p23078554	chrA01	24307230
Bn-A01-p23080525	chrA01	24309167	Bn-A01-p23080525	chrC01	42218397
Bn-A01-p23085796	chrA01	24315814	Bn-A01-p23085796	chrC01	42223881
Bn-A01-p23086253	chrA01	24316265	Bn-A01-p23086253	chrC01	42225976
Bn-A01-p23087044	chrA01	24316947
Bn-A01-p23087707	chrA01	24317608
Bn-A01-p2309179	chrC01	3016890	Bn-A01-p2309179	chrA01	2351082
Bn-A01-p23095567	chrA01	24324692	Bn-A01-p23095567	chrC01	42255963
Bn-A01-p23096147	chrA01	24325271
Bn-A01-p23097693	chrA01	24326782	Bn-A01-p23097693	chrA04	9646040
Bn-A01-p23103120	chrA01	24328003	Bn-A01-p23103120	chrC01	42263736
Bn-A01-p2311015	chrA01	2352906	Bn-A01-p2311015	chrC01	3019139
Bn-A01-p23111844	chrA01	24336368	Bn-A01-p23111844	chrC01	42267724
Bn-A01-p23120368	chrC01	42272627	Bn-A01-p23120368	chrA01	24339158
Bn-A01-p23122066	chrA01	24348511	Bn-A01-p23122066	chrC01	42274256
Bn-A01-p23169607	chrA01	24384469	Bn-A01-p23169607	chrA01	23541590
Bn-A01-p23170583	chrA01	24385447	Bn-A01-p23170583	chrC01	42293475
Bn-A01-p23175111	chrA01	24390488	Bn-A01-p23175111	chrC01	42350694
Bn-A01-p23181293	chrA01	24396683
Bn-A01-p2318972	chrA01	2362267	Bn-A01-p2318972	chrC01	3038280
Bn-A01-p23191627	chrA01	24440260	Bn-A01-p23191627	chrA01	24403929
Bn-A01-p23195492	chrA01	24436280	Bn-A01-p23195492	chrC01	42379543
Bn-A01-p23196022	chrA01	24435750	Bn-A01-p23196022	chrC01	42380106
Bn-A01-p23207282	chrA01	24424624	Bn-A01-p23207282	chrC01	42430477
Bn-A01-p2323744	chrA01	2367051	Bn-A01-p2323744	chrC01	3053008
Bn-A01-p23253678	chrA01	24477585	Bn-A01-p23253678	chrC01	42489226
Bn-A01-p23259034	chrA01	24483152	Bn-A01-p23259034	chrC02	21575188
Bn-A01-p23259741	chrA01	24483858
Bn-A01-p23278588	chrA01	24510109
Bn-A01-p23279247	chrA01	24510768
Bn-A01-p23280094	chrA01	24511615
Bn-A01-p23281314	chrA01	24512825
Bn-A01-p23281709	chrA01	24513220
Bn-A01-p23281878	chrA01	24513389	Bn-A01-p23281878	chrA01	22814008
Bn-A01-p23282001	chrA01	24513512	Bn-A01-p23282001	chrA01	22847973
Bn-A01-p23288238	chrA01	24519795	Bn-A01-p23288238	chrC09	19973630
Bn-A01-p2329932	chrA01	2381239
Bn-A01-p23303284	chrA01	24534789	Bn-A01-p23303284	chrC01	42582542
Bn-A01-p23321507	chrA01	24554993	Bn-A01-p23321507	chrC01	42643718
Bn-A01-p23321771	chrA01	24555257	Bn-A01-p23321771	chrC01	42644175
Bn-A01-p23322377	chrA01	24555845
Bn-A01-p23322438	chrA01	24555906
Bn-A01-p23329018	chrA01	24564015	Bn-A01-p23329018	chrC01	42658953
Bn-A01-p23330944	chrA01	24566305	Bn-A01-p23330944	chrC01	42661079
Bn-A01-p23347664	chrA01	24585279	Bn-A01-p23347664	chrC01	42675698
Bn-A01-p23370802	chrA01	24611653
Bn-A01-p2340048	chrA01	2388494
Bn-A01-p2340359	chrA01	2396351	Bn-A01-p2340359	chrA08	12971649
Bn-A01-p2341408	chrA01	2397118
Bn-A01-p23433370	chrA01	24696129	Bn-A01-p23433370	chrC01	42954540
Bn-A01-p23448661	chrC01	43001070	Bn-A01-p23448661	chrA01	24710801
Bn-A01-p2345255	chrA01	2400728	Bn-A01-p2345255	chrC01	3100790
Bn-A01-p23472380	chrA01	24740495	Bn-A01-p23472380	chrA03	18198129
Bn-A01-p23472646	chrA01	24740761	Bn-A01-p23472646	chrC01	43013563
Bn-A01-p23473514	chrA01	24741649
Bn-A01-p23477194	chrA01	24744401
Bn-A01-p23479473	chrA01	24746671	Bn-A01-p23479473	chrC01	43020382
Bn-A01-p23486950	chrA01	24750488	Bn-A01-p23486950	chrC01	43024064
Bn-A01-p234898	chrA01	264474	Bn-A01-p234898	chrC01	319131
Bn-A01-p23493920	chrA01	24757459	Bn-A01-p23493920	chrC01	43093706
Bn-A01-p235115	chrA01	264693	Bn-A01-p235115	chrC01	319341
Bn-A01-p23536634	chrA01	24807734	Bn-A01-p23536634	chrC01	43193463
Bn-A01-p23538267	chrA01	24809322	Bn-A01-p23538267	chrC01	43195171
Bn-A01-p23538856	chrA01	24809912
Bn-A01-p23539305	chrA01	24810359
Bn-A01-p235484	chrA01	265038
Bn-A01-p23560747	chrA01	24819278	Bn-A01-p23560747	chrC01	43235935
Bn-A01-p23564531	chrA01	24822863
Bn-A01-p23568963	chrA01	24827289	Bn-A01-p23568963	chrA08	6628710
Bn-A01-p23582571	chrA01	24839814
Bn-A01-p23586266	chrA01	24843477
Bn-A01-p23600621	chrA01	24856785
Bn-A01-p23602361	chrA01	24858552	Bn-A01-p23602361	chrC01	43335757
Bn-A01-p2360909	chrA01	2423339	Bn-A01-p2360909	chrC01	3118766
Bn-A01-p23613283	chrA01	24874016	Bn-A01-p23613283	chrC01	43384881
Bn-A01-p23614494	chrA01	24875908
Bn-A01-p23614887	chrA01	24876303	Bn-A01-p23614887	chrC01	43385911
Bn-A01-p23627526	chrA01	24888662	Bn-A01-p23627526	chrC01	43403091
Bn-A01-p23638070	chrA01	24903483	Bn-A01-p23638070	chrC01	43457002
Bn-A01-p23638107	chrA01	24903520
Bn-A01-p23640103	chrA01	24911242	Bn-A01-p23640103	chrC01	43459052
Bn-A01-p23642494	chrC01	43461421	Bn-A01-p23642494	chrA01	24919105
Bn-A01-p2364373	chrA01	2426492	Bn-A01-p2364373	chrC01	3129244
Bn-A01-p2365493	chrA01	2427613
Bn-A01-p2365667	chrA01	2427781
Bn-A01-p23658023	chrA01	24930938	Bn-A01-p23658023	chrC01	43493876
Bn-A01-p23672301	chrA01	24938394	Bn-A01-p23672301	chrC01	43515249
Bn-A01-p23672743	chrA01	24938836	Bn-A01-p23672743	chrC01	43515690
Bn-A01-p23685466	chrA01	24951903
Bn-A01-p23685978	chrA01	24952398	Bn-A01-p23685978	chrA03	18038818
Bn-A01-p23694782	chrA01	24961220
Bn-A01-p23695033	chrA01	24961471	Bn-A01-p23695033	chrC08	36332903
Bn-A01-p23698686	chrA01	24965124	Bn-A01-p23698686	chrC01	16135409
Bn-A01-p23707120	chrA01	24972760
Bn-A01-p23718726	chrA01	24984762	Bn-A01-p23718726	chrC01	43604937
Bn-A01-p23719321	chrA01	24985357	Bn-A01-p23719321	chrC01	43605691
Bn-A01-p23728095	chrA01	24994290	Bn-A01-p23728095	chrA08	6071439
Bn-A01-p237299	chrA01	266940
Bn-A01-p23730610	chrA01	24996805	Bn-A01-p23730610	chrC01	43620697
Bn-A01-p23736208	chrA01	25002402	Bn-A01-p23736208	chrC01	43626598
Bn-A01-p23739022	chrA01	25005216
Bn-A01-p23760113	chrC01	43695538
Bn-A01-p23772904	chrC01	43709187
Bn-A01-p23785561	chrC01	43791062
Bn-A01-p23809071	chrC01	43808070
Bn-A01-p23810423	chrC01	43809436
Bn-A01-p23813837	chrC01	43812880
Bn-A01-p23815268	chrC01	43815568
Bn-A01-p23819116	chrC01	43820214
Bn-A01-p23842865	chrA05	24974666	Bn-A01-p23842865	chrC05	35590354
Bn-A01-p23843030	chrA03	17900917
Bn-A01-p23843222	chrA05	24975042	Bn-A01-p23843222	chrC05	35590716
Bn-A01-p23859890	chrA01	27598363	Bn-A01-p23859890	chrC01	38442973
Bn-A01-p2387124	chrA01	2446754	Bn-A01-p2387124	chrC01	3287548
Bn-A01-p23935076	chrA03	22369256	Bn-A01-p23935076	chrA03	1799718
Bn-A01-p2393817	chrA01	2449651	Bn-A01-p2393817	chrC01	3291694
Bn-A01-p23950559	chrA05	25124121	Bn-A01-p23950559	chrC05	35861534
Bn-A01-p23966537	chrC03	14105838
Bn-A01-p24020373	chrA09	27070904	Bn-A01-p24020373	chrC05	22255129
Bn-A01-p24020451	chrA09	27070865	Bn-A01-p24020451	chrC03	11769407
Bn-A01-p24021470	chrC03	27056478	Bn-A01-p24021470	chrC05	46012634
Bn-A01-p2403471	chrA01	2463365	Bn-A01-p2403471	chrC01	3302500
Bn-A01-p24057724	chrA06	14605483	Bn-A01-p24057724	chrC02	27682534
Bn-A01-p24070704	chrA06	14593594
Bn-A01-p24107515	chrA06	14555522	Bn-A01-p24107515	chrC04	34926367
Bn-A01-p2412202	chrA01	2472078	Bn-A01-p2412202	chrC01	3312421
Bn-A01-p24145113	R2	679025	Bn-A01-p24145113	chrA06	14415675
Bn-A01-p2421445	chrA01	2481291
Bn-A01-p24226107	chrA06	14400025	Bn-A01-p24226107	chrC08	6082741
Bn-A01-p24229645	chrA06	14396485	Bn-A01-p24229645	R4	451674
Bn-A01-p2430774	chrA01	2489732	Bn-A01-p2430774	chrC01	3368265
Bn-A01-p24310993	chrC05	36047854	Bn-A01-p24310993	chrA05	25220529
Bn-A01-p2431503	chrA01	2490460	Bn-A01-p2431503	chrC01	3368994
Bn-A01-p24346952	R211059	161072
Bn-A01-p24350540	R211059	157343	Bn-A01-p24350540	chrA05	25307354
Bn-A01-p24360206	R211059	148770	Bn-A01-p24360206	chrA03	17767512
Bn-A01-p24369239	R211059	144532
Bn-A01-p24369455	R211059	144343
Bn-A01-p24372608	R211059	138686
Bn-A01-p24390991	R211059	113447
Bn-A01-p24394537	R211059	109880
Bn-A01-p24396906	R211059	107515
Bn-A01-p24408637	R211059	98862	Bn-A01-p24408637	chrC01	38767379
Bn-A01-p24416660	R211059	90754	Bn-A01-p24416660	chrC01	38750077
Bn-A01-p24425084	chrC01	38736436	Bn-A01-p24425084	R211059	75636
Bn-A01-p24425211	R211059	80251	Bn-A01-p24425211	R211059	75509
Bn-A01-p24425829	R211059	79632	Bn-A01-p24425829	R211059	74890
Bn-A01-p24429653	R211059	70964	Bn-A01-p24429653	chrC01	38688782
Bn-A01-p24431478	R211059	68927	Bn-A01-p24431478	chrC01	38652234
Bn-A01-p24435452	R211059	59409	Bn-A01-p24435452	chrC01	38648277
Bn-A01-p2445274	chrA01	2504245
Bn-A01-p2445468	chrA01	2504443
Bn-A01-p2445602	chrA01	2504577
Bn-A01-p2448162	chrA01	2508460
Bn-A01-p24487852	chrA01	27532891
Bn-A01-p24504495	chrA01	27554400
Bn-A01-p24504575	chrA01	27554477
Bn-A01-p24507466	chrA01	27557366	Bn-A01-p24507466	chrC01	38534312
Bn-A01-p24510656	chrA01	27560554	Bn-A01-p24510656	chrC01	38516670
Bn-A01-p24520244	chrA01	27570721	Bn-A01-p24520244	chrC01	38492707
Bn-A01-p24524940	chrA01	27575367	Bn-A01-p24524940	chrC01	38478564
Bn-A01-p24525303	chrA01	27575730	Bn-A01-p24525303	chrC01	38478201
Bn-A01-p24526982	chrA01	27577409	Bn-A01-p24526982	chrC01	38476530
Bn-A01-p24529391	chrA01	27579835	Bn-A01-p24529391	chrC01	38467350
Bn-A01-p2453633	chrA01	2508946
Bn-A01-p24536432	chrA01	27585883
Bn-A01-p2453758	chrA01	2509071
Bn-A01-p24541095	chrA01	27588945
Bn-A01-p2455219	chrA01	2510532	Bn-A01-p2455219	chrC01	3389197
Bn-A01-p24556230	chrA01	27601683
Bn-A01-p24565084	chrA01	27608547
Bn-A01-p24565311	chrA01	27608775
Bn-A01-p24570589	chrA01	27610913	Bn-A01-p24570589	chrC01	38411561
Bn-A01-p24575577	chrA01	27625120	Bn-A01-p24575577	chrC01	38397237
Bn-A01-p24575679	chrA01	27625222	Bn-A01-p24575679	chrC01	38397135
Bn-A01-p2457750	chrA01	2513135	Bn-A01-p2457750	chrC01	3391840
Bn-A01-p24578644	chrA01	27629605
Bn-A01-p2461470	chrA01	2524487	Bn-A01-p2461470	chrA04	17847173
Bn-A01-p24634303	chrA01	27681558
Bn-A01-p24635378	chrA01	27687399
Bn-A01-p24636537	chrA01	27688816	Bn-A01-p24636537	chrC01	38247164
Bn-A01-p24646334	chrA01	27698680
Bn-A01-p24655110	chrA01	27707643	Bn-A01-p24655110	chrC01	38217131
Bn-A01-p24664331	chrA01	27718970	Bn-A01-p24664331	chrC01	38188679
Bn-A01-p2469443	chrA01	2532461	Bn-A01-p2469443	chrC01	3400004
Bn-A01-p24696367	chrA01	27748079	Bn-A01-p24696367	chrC05	39206334
Bn-A01-p24697185	chrA01	27748897
Bn-A01-p24701885	chrA01	27753741	Bn-A01-p24701885	chrC01	38111601
Bn-A01-p24703150	chrA01	27755009	Bn-A01-p24703150	chrC01	38110180
Bn-A01-p24705790	chrA01	27757682
Bn-A01-p24706378	chrA01	27758271
Bn-A01-p24707425	chrA01	27759322	Bn-A01-p24707425	chrC01	38105805
Bn-A01-p24707727	chrA01	27759624
Bn-A01-p24720378	chrA01	27765938	Bn-A01-p24720378	chrC01	38098730
Bn-A01-p24737418	chrA01	27778220	Bn-A01-p24737418	chrC01	38087891
Bn-A01-p2475676	chrA01	2539482	Bn-A01-p2475676	chrC01	3406161
Bn-A01-p24756888	chrA01	27798778	Bn-A01-p24756888	chrC01	38051649
Bn-A01-p2478054	chrA01	2541880
Bn-A01-p2478055	chrA01	2541881	Bn-A01-p2478055	chrC01	3807514
Bn-A01-p24804665	chrA03	11108875	Bn-A01-p24804665	chrC07	38951830
Bn-A01-p24811222	chrA01	27841805
Bn-A01-p24812396	chrC03	30095540	Bn-A01-p24812396	chrA03	18390202
Bn-A01-p24813515	chrA01	27843252	Bn-A01-p24813515	chrC01	37975182
Bn-A01-p24828081	chrC01	37954387	Bn-A01-p24828081	chrA01	27851789
Bn-A01-p24829245	chrA01	27852175
Bn-A01-p24829988	chrA01	27852918	Bn-A01-p24829988	chrC01	37952302
Bn-A01-p24830111	chrA01	27853041	Bn-A01-p24830111	chrC01	37952209
Bn-A01-p24830366	chrA01	27853293
Bn-A01-p24835306	chrA01	27858465
Bn-A01-p24835449	chrA01	27858608
Bn-A01-p24839451	chrA01	27860933
Bn-A01-p24839905	chrA01	27861408
Bn-A01-p24840306	chrA01	27861805
Bn-A01-p24848629	chrA01	27870135	Bn-A01-p24848629	chrC01	37932398
Bn-A01-p24849993	chrA01	27871499	Bn-A01-p24849993	chrC09	36485815
Bn-A01-p24858036	chrA01	27879749	Bn-A01-p24858036	chrC01	37909786
Bn-A01-p24862401	chrA01	27883889	Bn-A01-p24862401	chrC01	37902200
Bn-A01-p24880356	chrA01	27902492	Bn-A01-p24880356	chrC01	37852392
Bn-A01-p24915384	chrA01	27936515	Bn-A01-p24915384	chrC01	37779062
Bn-A01-p2491976	chrA01	2555896	Bn-A01-p2491976	chrC01	3841087
Bn-A01-p24920662	chrA01	27942791	Bn-A01-p24920662	chrC01	37754271
Bn-A01-p24921162	chrA01	27943765
Bn-A01-p24921355	chrA01	27943931	Bn-A01-p24921355	chrA01	27944029
Bn-A01-p24950985	chrA01	27977727
Bn-A01-p24974533	chrA01	28010725	Bn-A01-p24974533	chrC01	37634515
Bn-A01-p24976705	chrA01	28012860	Bn-A01-p24976705	chrC01	37602653
Bn-A01-p24981413	chrA01	28016353	Bn-A01-p24981413	chrC01	37594081
Bn-A01-p25007130	chrA01	28044765	Bn-A01-p25007130	R21776	5273
Bn-A01-p2501423	chrA01	2565522
Bn-A01-p25032772	R21634_chrAC01	35805	Bn-A01-p25032772	R21634_chrAC01	28843
Bn-A01-p25040577	R21634_chrAC01	44265
Bn-A01-p2504370	chrA01	2568448	Bn-A01-p2504370	chrC01	3436751
Bn-A01-p25061137	R21634_chrAC01	65231
Bn-A01-p25070443	R21634_chrAC01	75370
Bn-A01-p25072800	R21634_chrAC01	77472	Bn-A01-p25072800	R21348_chrA01	64590
Bn-A01-p250759	chrA01	275181	Bn-A01-p250759	chrC09	2641277
Bn-A01-p25079412	R21634_chrAC01	81881
Bn-A01-p25079505	R21634_chrAC01	81974
Bn-A01-p2509163	chrA01	2574771	Bn-A01-p2509163	chrC01	3443710
Bn-A01-p25099980	R21886	59777	Bn-A01-p25099980	R21775	33227
Bn-A01-p25100490	R21775	33735	Bn-A01-p25100490	R21886	59271
Bn-A01-p25101023	R21886	58740	Bn-A01-p25101023	R21775	34267
Bn-A01-p25117730	R21775	51294	Bn-A01-p25117730	R21886	41516
Bn-A01-p25122982	R21886	36155	Bn-A01-p25122982	R21775	56647
Bn-A01-p25143334	R21775	74793	Bn-A01-p25143334	R21886	18024
Bn-A01-p2515010	chrA01	2586290
Bn-A01-p25171870	chrA04	21492437	Bn-A01-p25171870	chrC04	56179928
Bn-A01-p25175675	chrA04	21488632	Bn-A01-p25175675	chrC04	56176082
Bn-A01-p2517658	chrA01	2588938	Bn-A01-p2517658	chrC01	3459643
Bn-A01-p25183707	chrA04	21480541	Bn-A01-p25183707	chrC04	56166625
Bn-A01-p25196502	chrA04	21463195
Bn-A01-p25199395	chrA04	21459027	Bn-A01-p25199395	chrC04	56138447
Bn-A01-p25200386	chrA04	21458006
Bn-A01-p25232459	R21424_chrA01	62327	Bn-A01-p25232459	R211268_chrAC01	69830
Bn-A01-p25235998	R21424_chrA01	65848	Bn-A01-p25235998	R211268_chrAC01	73370
Bn-A01-p25255567	R21424_chrA01	82820	Bn-A01-p25255567	R211268_chrAC01	92589
Bn-A01-p25258657	R21424_chrA01	85911	Bn-A01-p25258657	R211268_chrAC01	95678
Bn-A01-p25259103	R211268_chrAC01	96129	Bn-A01-p25259103	R21424_chrA01	86356
Bn-A01-p25259292	R21424_chrA01	86603	Bn-A01-p25259292	R211268_chrAC01	96362
Bn-A01-p25260327	R211268_chrAC01	97302	Bn-A01-p25260327	R21424_chrA01	87608
Bn-A01-p25260589	R211268_chrAC01	97568	Bn-A01-p25260589	R21424_chrA01	87858
Bn-A01-p25260919	R21424_chrA01	88188	Bn-A01-p25260919	R211268_chrAC01	97898
Bn-A01-p25267377	R21424_chrA01	92923	Bn-A01-p25267377	R211268_chrAC01	104609
Bn-A01-p25279161	R211268_chrAC01	119383	Bn-A01-p25279161	R21424_chrA01	107595
Bn-A01-p2528350	chrA01	2599734	Bn-A01-p2528350	chrC01	3471117
Bn-A01-p25311527	R211268_chrAC01	144493	Bn-A01-p25311527	R21424_chrA01	132148
Bn-A01-p25326722	R21424_chrA01	144078	Bn-A01-p25326722	R211268_chrAC01	157237
Bn-A01-p25327241	R211268_chrAC01	157755	Bn-A01-p25327241	R21424_chrA01	144596
Bn-A01-p2533727	chrA01	2605109	Bn-A01-p2533727	chrC01	3476520
Bn-A01-p25349875	chrA04	21392051	Bn-A01-p25349875	chrA05	23683266
Bn-A01-p25350397	chrA04	21391489	Bn-A01-p25350397	chrC04	56008885
Bn-A01-p25351684	chrA04	21390208	Bn-A01-p25351684	chrC04	56008492
Bn-A01-p25352753	chrA04	21389141
Bn-A01-p25363566	chrA04	21376357	Bn-A01-p25363566	chrC04	55993000
Bn-A01-p25364218	chrA04	21375689
Bn-A01-p25377739	chrA04	21365404	Bn-A01-p25377739	chrC04	55978738
Bn-A01-p2538180	chrA01	2609563	Bn-A01-p2538180	chrC01	3480979
Bn-A01-p25389497	chrA04	21345991
Bn-A01-p25391997	chrA04	21343510
Bn-A01-p25397605	chrA04	21337882	Bn-A01-p25397605	chrC04	55932299
Bn-A01-p25405698	chrA04	21333666	Bn-A01-p25405698	chrC04	55921928
Bn-A01-p25428278	chrA04	21308541
Bn-A01-p25429100	chrA04	21307723
Bn-A01-p25444722	R211065	89267	Bn-A01-p25444722	R211219	115541
Bn-A01-p25453874	R211065	78156	Bn-A01-p25453874	R211219	102744
Bn-A01-p25462155	R211219	89389	Bn-A01-p25462155	R211065	70458
Bn-A01-p25470470	R211219	79770	Bn-A01-p25470470	R211065	67511
Bn-A01-p25480187	R211065	51642	Bn-A01-p25480187	R211219	66800
Bn-A01-p25480397	R211065	51432	Bn-A01-p25480397	R211219	66590
Bn-A01-p25499681	R211065	31637	Bn-A01-p25499681	R211219	47152
Bn-A01-p25509783	R211219	42101	Bn-A01-p25509783	R211065	26553
Bn-A01-p25512934	R211219	30589	Bn-A01-p25512934	R211065	17848
Bn-A01-p25513710	R211065	17070	Bn-A01-p25513710	R211219	29822
Bn-A01-p25517197	R211219	26329	Bn-A01-p25517197	R211065	13624
Bn-A01-p25517270	R211065	13550	Bn-A01-p25517270	R211219	26255
Bn-A01-p25518745	R211065	12076	Bn-A01-p25518745	R211219	24778
Bn-A01-p2553345	chrA01	2629243
Bn-A01-p25555508	chrA01	29902124
Bn-A01-p25561204	R211043	36401	Bn-A01-p25561204	chrA01	29907115
Bn-A01-p25562652	R211043	37849	Bn-A01-p25562652	chrA01	29908581
Bn-A01-p25570701	chrA01	29917862	Bn-A01-p25570701	R211043	53302
Bn-A01-p25572254	R211043	54904	Bn-A01-p25572254	chrA01	29919476
Bn-A01-p25577348	chrA01	29924461	Bn-A01-p25577348	R211043	60090
Bn-A01-p25580651	R211043	69060	Bn-A01-p25580651	chrA01	29927762
Bn-A01-p25591508	chrA01	29938762	Bn-A01-p25591508	R211043	80468
Bn-A01-p2569303	chrA01	2645271
Bn-A01-p2574969	chrA01	2651183	Bn-A01-p2574969	chrC01	3516408
Bn-A01-p25750911	R24878008_chrC01	118660	Bn-A01-p25750911	chrC09	52816487
Bn-A01-p2575497	chrA01	2651703
Bn-A01-p2584037	chrA01	2659964	Bn-A01-p2584037	chrC01	3532841
Bn-A01-p2587709	chrA01	2669609	Bn-A01-p2587709	chrC01	3536634
Bn-A01-p25898606	chrA01	11971727	Bn-A01-p25898606	chrA05	19954338
Bn-A01-p2591815	chrA01	2673721	Bn-A01-p2591815	chrC01	3540808
Bn-A01-p26010353	chrA01	19192585	Bn-A01-p26010353	R3_chrC09	2321125
Bn-A01-p26064479	chrA01	4546423	Bn-A01-p26064479	chrC01	7017741
Bn-A01-p2608660	chrA01	2690091	Bn-A01-p2608660	chrC01	3568973
Bn-A01-p26106224	chrC01	15088590	Bn-A01-p26106224	chrC05	35371488
Bn-A01-p2624222	chrA01	2703636	Bn-A01-p2624222	chrC01	3582662
Bn-A01-p2626270	chrA01	2708652	Bn-A01-p2626270	chrC01	3584952
Bn-A01-p2634563	chrA01	2716949	Bn-A01-p2634563	chrC01	3595516
Bn-A01-p26366791	chrA01	28757299	Bn-A01-p26366791	chrC05	40142087
Bn-A01-p26369426	chrA01	28753669	Bn-A01-p26369426	chrC01	39561093
Bn-A01-p26369651	chrA01	28753444	Bn-A01-p26369651	chrC01	39561309
Bn-A01-p2637699	chrA01	2720118
Bn-A01-p26380200	chrA01	28746500
Bn-A01-p26384777	chrA01	28741711
Bn-A01-p26400154	chrA01	28727069	Bn-A01-p26400154	chrC01	39601965
Bn-A01-p26423587	chrA01	28711903
Bn-A01-p26425810	chrA01	28704282	Bn-A01-p26425810	chrC01	39653008
Bn-A01-p26426004	chrA01	28704088	Bn-A01-p26426004	chrC01	39653205
Bn-A01-p26447438	chrA01	28627381
Bn-A01-p26461873	chrA01	28613534
Bn-A01-p2647221	chrA01	2730370	Bn-A01-p2647221	chrC01	3612478
Bn-A01-p26515072	chrA01	28555418	Bn-A01-p26515072	chrA05	25244784
Bn-A01-p26516918	chrA01	28553591	Bn-A01-p26516918	chrC01	39791833
Bn-A01-p26518304	chrA01	28551916	Bn-A01-p26518304	chrC01	39798995
Bn-A01-p26519047	chrC01	39799739	Bn-A01-p26519047	chrA01	28551143
Bn-A01-p26541761	R208_chrAC01	15977	Bn-A01-p26541761	R1_chrC07	520832
Bn-A01-p26543758	R208_chrAC01	17975	Bn-A01-p26543758	chrC08	43009715
Bn-A01-p26568738	R208_chrAC01	40955	Bn-A01-p26568738	chrC01	39847484
Bn-A01-p26571596	R208_chrAC01	43813	Bn-A01-p26571596	chrC01	39855051
Bn-A01-p26572331	R208_chrAC01	44548
Bn-A01-p26575652	R208_chrAC01	48907	Bn-A01-p26575652	chrC01	39866986
Bn-A01-p26589959	chrC01	39887896	Bn-A01-p26589959	R208_chrAC01	59925
Bn-A01-p26592021	R208_chrAC01	62125
Bn-A01-p26594603	R208_chrAC01	64707	Bn-A01-p26594603	chrC01	39892145
Bn-A01-p26604864	R208_chrAC01	75436
Bn-A01-p26605158	R208_chrAC01	75729
Bn-A01-p26613470	R208_chrAC01	84213
Bn-A01-p26614232	R208_chrAC01	84974	Bn-A01-p26614232	chrC01	39914623
Bn-A01-p26615441	R208_chrAC01	86480	Bn-A01-p26615441	chrC01	39915738
Bn-A01-p26624315	R208_chrAC01	100922	Bn-A01-p26624315	chrC01	39924388
Bn-A01-p26627091	R208_chrAC01	103704
Bn-A01-p26649219	chrC01	39977373	Bn-A01-p26649219	R208_chrAC01	125903
Bn-A01-p26658327	R208_chrAC01	138621
Bn-A01-p2667471	chrA01	2756062
Bn-A01-p2667691	chrA01	2756280	Bn-A01-p2667691	chrC01	3639961
Bn-A01-p2667767	chrA01	2756356	Bn-A01-p2667767	chrC01	3640040
Bn-A01-p26685015	R208_chrAC01	197046	Bn-A01-p26685015	chrC01	40033738
Bn-A01-p26685077	R208_chrAC01	197108	Bn-A01-p26685077	chrC01	40033796
Bn-A01-p26688333	R208_chrAC01	200366	Bn-A01-p26688333	chrC01	40037102
Bn-A01-p2668891	chrA01	2757479
Bn-A01-p2668951	chrA01	2757540
Bn-A01-p26713360	R208_chrAC01	221250
Bn-A01-p26715665	R208_chrAC01	224979	Bn-A01-p26715665	chrC01	40062913
Bn-A01-p26716060	R208_chrAC01	225374	Bn-A01-p26716060	chrC01	40063393
Bn-A01-p26722319	R208_chrAC01	230263	Bn-A01-p26722319	chrC01	40070771
Bn-A01-p26759778	chrA09	1368999
Bn-A01-p26760158	chrA09	1368619	Bn-A01-p26760158	chrC09	1941015
Bn-A01-p26767819	chrA09	1361662	Bn-A01-p26767819	chrC09	1934005
Bn-A01-p26829665	chrC09	1765749	Bn-A01-p26829665	chrA09	1291338
Bn-A01-p26837207	chrA09	1290176	Bn-A01-p26837207	chrC09	1764555
Bn-A01-p26853670	chrA09	1276338
Bn-A01-p26866541	chrA09	1268925	Bn-A01-p26866541	chrC09	1697750
Bn-A01-p2688662	chrA01	2777893	Bn-A01-p2688662	chrC01	3659296
Bn-A01-p26910983	chrA09	1241513	Bn-A01-p26910983	chrC09	1669282
Bn-A01-p26914512	chrA09	1237979
Bn-A01-p26914851	chrA09	1237639	Bn-A01-p26914851	chrC09	1668348
Bn-A01-p26921219	chrA09	1233134	Bn-A01-p26921219	chrC09	1662136
Bn-A01-p26921609	chrA09	1232744	Bn-A01-p26921609	chrC09	1661746
Bn-A01-p26940404	chrA09	1214712	Bn-A01-p26940404	chrC09	1642541
Bn-A01-p26940460	chrA09	1214654	Bn-A01-p26940460	chrC09	1641814
Bn-A01-p2694323	chrA01	2783547	Bn-A01-p2694323	chrC01	3669110
Bn-A01-p26945726	chrA09	1208484	Bn-A01-p26945726	chrC04	47207451
Bn-A01-p26946254	chrA09	1207956	Bn-A01-p26946254	chrC09	1635477
Bn-A01-p26956455	chrA09	1180050
Bn-A01-p26965229	chrA09	1175363	Bn-A01-p26965229	chrC09	1590048
Bn-A01-p26966407	chrA09	1174213
Bn-A01-p26968952	chrA09	1171540
Bn-A01-p26969210	chrA09	1171285	Bn-A01-p26969210	chrC09	1585092
Bn-A01-p26973178	chrA09	1166915	Bn-A01-p26973178	chrA09	1102141
Bn-A01-p26985090	chrA09	1097222	Bn-A01-p26985090	chrC09	1532096
Bn-A01-p26990131	chrA09	1078461	Bn-A01-p26990131	chrC09	1527785
Bn-A01-p26996900	chrA09	1071957	Bn-A01-p26996900	chrC09	1521182
Bn-A01-p26998962	chrA09	1069918
Bn-A01-p2699907	chrA01	2789148	Bn-A01-p2699907	chrC01	3684301
Bn-A01-p27004740	chrA09	1062738	Bn-A01-p27004740	chrC09	1726234
Bn-A01-p27011922	chrA09	1055810
Bn-A01-p27012139	chrA09	1055592
Bn-A01-p27012738	chrA09	1054993
Bn-A01-p27017324	chrA09	1050454
Bn-A01-p27017651	chrA09	1050126
Bn-A01-p27019745	chrA09	1047968	Bn-A01-p27019745	chrC09	1503564
Bn-A01-p27029107	chrA09	1038975	Bn-A01-p27029107	chrC09	1494645
Bn-A01-p27029254	chrA09	1038828	Bn-A01-p27029254	chrC09	1494489
Bn-A01-p27037472	chrA09	1030519	Bn-A01-p27037472	chrC09	1486024
Bn-A01-p27050083	chrA09	1014173	Bn-A01-p27050083	chrC09	1473850
Bn-A01-p27060364	chrA09	1004896
Bn-A01-p27061075	chrA09	1004221
Bn-A01-p27079797	chrA01	28851153	Bn-A01-p27079797	chrC01	40212982
Bn-A01-p27101289	chrA01	28872759	Bn-A01-p27101289	chrC01	40243799
Bn-A01-p27107081	chrA01	28876923	Bn-A01-p27107081	chrC01	40251816
Bn-A01-p27115455	chrA01	28885995	Bn-A01-p27115455	chrC01	40272054
Bn-A01-p27117954	chrA01	28888478	Bn-A01-p27117954	chrC01	40274602
Bn-A01-p27119250	chrA01	28889772	Bn-A01-p27119250	chrC01	40275905
Bn-A01-p27125649	chrC01	40473343	Bn-A01-p27125649	chrA01	28896983
Bn-A01-p2713439	chrA01	2803870	Bn-A01-p2713439	chrA08	13252409
Bn-A01-p2713528	chrA01	2803958
Bn-A01-p2713583	chrA01	2804013
Bn-A01-p27147782	chrC01	40335455	Bn-A01-p27147782	chrC01	40462816
Bn-A01-p2715156	chrC01	3697801	Bn-A01-p2715156	chrA01	2805525
Bn-A01-p27159298	chrA01	28927061	Bn-A01-p27159298	chrC01	40586057
Bn-A01-p2718126	chrA01	2809104
Bn-A01-p27202461	chrA01	29007274	Bn-A01-p27202461	chrC01	40661065
Bn-A01-p27220075	chrA01	29012512
Bn-A01-p27225628	chrC01	40676041	Bn-A01-p27225628	chrA01	29014563
Bn-A01-p27263558	chrA01	29058724
Bn-A01-p27265375	chrA01	29060567	Bn-A01-p27265375	chrC01	40945923
Bn-A01-p27272066	chrA01	29074421	Bn-A01-p27272066	chrC01	40952880
Bn-A01-p27274010	chrA01	29078038	Bn-A01-p27274010	chrC01	40976677
Bn-A01-p27280214	chrA01	29084323	Bn-A01-p27280214	chrC03	21693797
Bn-A01-p27293125	chrA01	29094732
Bn-A01-p27299339	chrA01	29101170
Bn-A01-p27301264	chrA01	29107454
Bn-A01-p27301637	chrA01	29107858
Bn-A01-p27301980	chrA01	29108202
Bn-A01-p27302144	chrA01	29108363
Bn-A01-p27308241	chrA01	29114361
Bn-A01-p27318082	chrA01	29124201	Bn-A01-p27318082	chrC01	41026191
Bn-A01-p27320515	chrA01	29124992
Bn-A01-p27331467	chrA01	29136009
Bn-A01-p27336799	R175_chrAC01	563595	Bn-A01-p27336799	chrC01	41044235
Bn-A01-p27348128	R175_chrAC01	562170	Bn-A01-p27348128	chrC01	41047036
Bn-A01-p27360503	R175_chrAC01	549808	Bn-A01-p27360503	chrC01	41074608
Bn-A01-p27361855	R175_chrAC01	548471	Bn-A01-p27361855	chrC01	41081572
Bn-A01-p27381111	chrC01	41103239	Bn-A01-p27381111	R175_chrAC01	525143
Bn-A01-p27389703	R175_chrAC01	519228	Bn-A01-p27389703	R175_chrAC01	511512
Bn-A01-p27392534	R175_chrAC01	508700	Bn-A01-p27392534	chrC01	41113420
Bn-A01-p27417163	R175_chrAC01	474368	Bn-A01-p27417163	chrC01	41150471
Bn-A01-p27463135	R175_chrAC01	441084	Bn-A01-p27463135	chrC01	41200544
Bn-A01-p2746862	chrA01	2839688	Bn-A01-p2746862	chrC01	3968130
Bn-A01-p27522299	R175_chrAC01	376731	Bn-A01-p27522299	chrC01	41295152
Bn-A01-p27560581	R175_chrAC01	341321	Bn-A01-p27560581	chrC01	41340861
Bn-A01-p27570336	R175_chrAC01	331920
Bn-A01-p27570489	R175_chrAC01	331767	Bn-A01-p27570489	chrC01	41350617
Bn-A01-p27573404	R175_chrAC01	329562
Bn-A01-p27589456	R175_chrAC01	313798	Bn-A01-p27589456	chrC01	41384236
Bn-A01-p27598816	R175_chrAC01	305956	Bn-A01-p27598816	chrC01	41409090
Bn-A01-p27601050	R175_chrAC01	303728	Bn-A01-p27601050	chrC01	41412249
Bn-A01-p27622120	R175_chrAC01	259799
Bn-A01-p27622168	R175_chrAC01	259751
Bn-A01-p27623686	R175_chrAC01	258200
Bn-A01-p27668070	R175_chrAC01	221237	Bn-A01-p27668070	chrC01	41557552
Bn-A01-p27673018	R175_chrAC01	216300	Bn-A01-p27673018	chrC01	41562791
Bn-A01-p276866	chrA01	299622	Bn-A01-p276866	chrC01	363219
Bn-A01-p27722989	R175_chrAC01	121300	Bn-A01-p27722989	chrC01	41644054
Bn-A01-p2775635	chrA01	2860290	Bn-A01-p2775635	chrC01	3910664
Bn-A01-p27757185	chrC01	41729201	Bn-A01-p27757185	R175_chrAC01	75207
Bn-A01-p27774124	R175_chrAC01	57708	Bn-A01-p27774124	chrC01	41762408
Bn-A01-p27774386	R175_chrAC01	57446	Bn-A01-p27774386	chrC01	41762676
Bn-A01-p27774666	R175_chrAC01	57165	Bn-A01-p27774666	chrC01	41762974
Bn-A01-p27777763	R175_chrAC01	54213
Bn-A01-p27778711	R175_chrAC01	53266
Bn-A01-p27781329	R175_chrAC01	50630	Bn-A01-p27781329	chrC01	41768179
Bn-A01-p27796877	R175_chrAC01	33429	Bn-A01-p27796877	chrC01	41795685
Bn-A01-p27797076	R175_chrAC01	33225	Bn-A01-p27797076	chrC01	41795992
Bn-A01-p2780704	chrA01	2865411
Bn-A01-p27810962	R175_chrAC01	24064	Bn-A01-p27810962	R21524	45226
Bn-A01-p27822000	chrA01	29254846	Bn-A01-p27822000	chrC01	41848680
Bn-A01-p27822790	chrA01	29255636	Bn-A01-p27822790	chrC01	41849463
Bn-A01-p27826300	chrA01	29259143
Bn-A01-p27830372	chrA01	29263215	Bn-A01-p27830372	chrC01	41880523
Bn-A01-p27831569	chrA01	29264411	Bn-A01-p27831569	chrC01	41883044
Bn-A01-p27834392	chrA01	29266628
Bn-A01-p27834452	chrA01	29266688
Bn-A01-p2784074	chrA01	2868785
Bn-A01-p27843242	chrA01	29275711	Bn-A01-p27843242	chrC01	41907251
Bn-A01-p27845673	chrA01	29278142
Bn-A01-p27846002	chrA01	29278471
Bn-A01-p27846227	chrA01	29278696
Bn-A01-p27846544	chrA01	29279013
Bn-A01-p27854949	chrA01	29287601	Bn-A01-p27854949	chrC01	41929258
Bn-A01-p27866419	chrA01	29300920	Bn-A01-p27866419	chrC01	41945719
Bn-A01-p27877194	chrA01	29314332	Bn-A01-p27877194	chrC01	41957711
Bn-A01-p27877730	chrA01	29314877	Bn-A01-p27877730	chrC01	41958244
Bn-A01-p27883505	chrA01	29320905
Bn-A01-p27893933	chrC01	41973148	Bn-A01-p27893933	chrA01	29330533
Bn-A01-p27905344	chrA01	29342826
Bn-A01-p27907325	chrA01	29344807	Bn-A01-p27907325	chrC01	41990425
Bn-A01-p27907422	chrA01	29344904	Bn-A01-p27907422	chrC01	41990532
Bn-A01-p27915750	chrA01	29355783	Bn-A01-p27915750	chrC01	41995704
Bn-A01-p27926074	chrA01	29778859
Bn-A01-p27926195	chrA01	29778977
Bn-A01-p27926396	chrA01	29779195
Bn-A01-p27926574	chrA01	29779356
Bn-A01-p27926866	chrA01	29779648	Bn-A01-p27926866	chrC03	28473814
Bn-A01-p2792719	chrA01	2877454
Bn-A01-p27928188	chrA01	29780964
Bn-A01-p27928239	chrA01	29781015
Bn-A01-p27936360	chrA01	29793758	Bn-A01-p27936360	chrC01	42007135
Bn-A01-p27937532	chrA01	29794927
Bn-A01-p27942610	chrA01	29805461	Bn-A01-p27942610	chrC01	42029962
Bn-A01-p27947381	chrA01	29810134	Bn-A01-p27947381	chrC01	42034373
Bn-A01-p27948361	chrA01	29811114	Bn-A01-p27948361	chrC01	42035118
Bn-A01-p27953178	chrA01	29816084
Bn-A01-p27953261	chrA01	29816167	Bn-A01-p27953261	chrC01	42048025
Bn-A01-p27954131	chrA01	29819609
Bn-A01-p27954294	chrA01	29819772	Bn-A01-p27954294	chrC01	42049207
Bn-A01-p27956374	chrA01	29821849
Bn-A01-p27965742	chrC01	42064128	Bn-A01-p27965742	chrA01	29846306
Bn-A01-p27968584	chrA01	29849149	Bn-A01-p27968584	chrC01	42066971
Bn-A01-p27988223	chrC01	42089699	Bn-A01-p27988223	chrA03	15958149
Bn-A01-p27989439	chrC01	42090916	Bn-A01-p27989439	chrA05	28273627
Bn-A01-p28046784	R21831	31597
Bn-A01-p28047872	R21831	32685
Bn-A01-p28049872	R21831	34700	Bn-A01-p28049872	chrC01	44045763
Bn-A01-p28089456	R21831	82611
Bn-A01-p28102080	R211125	20037	Bn-A01-p28102080	chrA01	29730130
Bn-A01-p28110393	chrA01	29720696	Bn-A01-p28110393	R211125	24763
Bn-A01-p28147757	R211125	62078	Bn-A01-p28147757	chrA01	29681712
Bn-A01-p28161207	R211125	77794	Bn-A01-p28161207	chrA01	29666721
Bn-A01-p28186318	chrA01	29601386
Bn-A01-p28193774	R21677	49118	Bn-A01-p28193774	chrA01	29592373
Bn-A01-p28205769	R21677	36278	Bn-A01-p28205769	chrA01	29579432
Bn-A01-p28207450	chrA01	29577981	Bn-A01-p28207450	R21677	34637
Bn-A01-p28217427	chrA01	29571231	Bn-A01-p28217427	R21677	27856
Bn-A01-p28220430	R21677	24710	Bn-A01-p28220430	chrA01	29568226
Bn-A01-p28222170	R21677	23024	Bn-A01-p28222170	chrA01	29566511
Bn-A01-p28228404	chrA01	29558904	Bn-A01-p28228404	R21677	22165
Bn-A01-p28245023	R21721_chrAC01	72304	Bn-A01-p28245023	chrA01	29515630
Bn-A01-p28249918	chrA01	29511138	Bn-A01-p28249918	R21721_chrAC01	77328
Bn-A01-p28250936	chrA01	29510115	Bn-A01-p28250936	R21721_chrAC01	78347
Bn-A01-p2825565	chrA01	2908087	Bn-A01-p2825565	chrC01	4331036
Bn-A01-p28260212	R21721_chrAC01	88662	Bn-A01-p28260212	chrA01	29499735
Bn-A01-p28261145	chrA01	29498799	Bn-A01-p28261145	R21721_chrAC01	89594
Bn-A01-p28278192	chrA01	29480208
Bn-A01-p28285580	R21721_chrAC01	114699	Bn-A01-p28285580	chrA01	29468737
Bn-A01-p28326025	chrA01	29432986	Bn-A01-p28326025	R21721_chrAC01	151265
Bn-A01-p28333226	chrA01	29425918	Bn-A01-p28333226	R21721_chrAC01	162701
Bn-A01-p28334947	R21721_chrAC01	164431	Bn-A01-p28334947	chrA01	29424197
Bn-A01-p28336382	R21721_chrAC01	165909	Bn-A01-p28336382	chrA01	29422385
Bn-A01-p28336754	R21721_chrAC01	166279	Bn-A01-p28336754	chrA01	29422017
Bn-A01-p28346931	R211297_chrA01	76901	Bn-A01-p28346931	R2124_chrAC01	96358
Bn-A01-p28360889	R21348_chrA01	74483	Bn-A01-p28360889	R2124_chrAC01	83661
Bn-A01-p283618	chrA01	306371
Bn-A01-p28364600	R2124_chrAC01	79226	Bn-A01-p28364600	R21348_chrA01	70583
Bn-A01-p2836617	chrA01	2919511	Bn-A01-p2836617	chrC01	4341797
Bn-A01-p28380414	R2124_chrAC01	64925
Bn-A01-p28385501	R2124_chrAC01	59469	Bn-A01-p28385501	R21348_chrA01	51062
Bn-A01-p28403438	R2124_chrAC01	47264	Bn-A01-p28403438	R21348_chrA01	39247
Bn-A01-p2841043	chrA01	2921321
Bn-A01-p28426820	R21314_chrA01	31278	Bn-A01-p28426820	R21168_chrA01	28600
Bn-A01-p28429563	R21168_chrA01	31382	Bn-A01-p28429563	R21314_chrA01	34021
Bn-A01-p28447868	R21168_chrA01	54041	Bn-A01-p28447868	R21314_chrA01	56957
Bn-A01-p28461361	R21168_chrA01	67579	Bn-A01-p28461361	R21314_chrA01	71295
[truncated: 55,579 more rows]
